# Supplementary material for: Polygenic modifiers impact penetrance and expressivity in telomere biology disorders
Source: J Clin Invest. 2025 Jun 3;135(16):e191107. doi: 10.1172/JCI191107 (PMC12352891; doi:10.1172/JCI191107)
Supplement: Supplemental tables 2 and 6 [file jci-135-191107-s008.xlsx]

## Sheet: Table S2
Table S2: SNPs in PGS
	UKB main analysis						All Of Us analysis					Variant Inclusive PGS Score 1 (2495 SNPs)						COJO Genome-wide significant Score					Variant Inclusive PGS Score 2
	CHR	SNP	BP	P	Base		CHR	SNP	BP	P		CHR	SNP	BP	P			CHR	SNP	BP	P		CHR	SNP	BP	P
	1	chr1:20589745:G:A	20589745	2.77013e-13	1		1	chr1:20583195:A:G	20583195	1.874e-08		1	chr1:830627:A:C	830627	0.000422318			1	chr1:20589745:G:A	20589745	2.66194e-13		1	chr1:830627:A:C	830627	0.000422318
	1	chr1:27941172:G:A	27941172	9.3888e-06	1		1	chr1:27941172:G:A	27941172	9.3888e-06		1	chr1:6573170:G:A	6573170	0.000193861			1	chr1:31836507:C:T	31836507	5.93637e-10		1	chr1:6573170:G:A	6573170	0.000193861
	1	chr1:28627426:G:A	28627426	3.4378e-05	1		1	chr1:31835917:A:G	31835917	1.1529e-09		1	chr1:8464280:C:A	8464280	0.000203081			1	chr1:113901277:G:A	113901277	1.7478e-19		1	chr1:8464280:C:A	8464280	0.000203081
	1	chr1:31836507:C:T	31836507	9.6434e-10	1		1	chr1:44775702:G:A	44775702	3.59724e-06		1	chr1:11762677:A:G	11762677	0.000232723			1	chr1:151431472:C:T	151431472	3.67915e-08		1	chr1:11762677:A:G	11762677	0.000232723
	1	chr1:39570256:G:T	39570256	3.62427e-07	1		1	chr1:92376810:A:C	92376810	5.86921e-07		1	chr1:11794839:G:A	11794839	0.000125115			1	chr1:226399741:A:G	226399741	2.02166e-25		1	chr1:11794839:G:A	11794839	0.000125115
	1	chr1:40773839:A:G	40773839	1.04669e-05	1		1	chr1:110344453:G:A	110344453	2.08675e-07		1	chr1:14951214:C:A	14951214	9.17044e-05			2	chr2:54149257:A:G	54149257	1.79753e-16		1	chr1:14951214:C:A	14951214	9.17044e-05
	1	chr1:44712740:T:C	44712740	1.90792e-06	1		1	chr1:113901277:G:A	113901277	2.99916e-23		1	chr1:16079456:T:C	16079456	4.79546e-05			2	chr2:54254499:T:C	54254499	5.17413e-30		1	chr1:16079456:T:C	16079456	4.79546e-05
	1	chr1:103762205:A:G	103762205	2.56827e-05	1		1	chr1:151431472:C:T	151431472	3.43985e-08		1	chr1:17448348:A:C	17448348	4.17196e-05			3	chr3:24306517:T:C	24306517	9.17831e-12		1	chr1:17448348:A:C	17448348	4.17196e-05
	1	chr1:110344453:G:A	110344453	2.08675e-07	1		1	chr1:185409746:G:A	185409746	6.60663e-06		1	chr1:20566438:C:T	20566438	0.000249827			3	chr3:47840452:C:T	47840452	3.22072e-12		1	chr1:20559125:G:A	20559125	2.70664e-07
	1	chr1:113901277:G:A	113901277	2.99916e-23	1		1	chr1:226508745:T:C	226508745	5.72796e-11		1	chr1:20589745:G:A	20589745	2.77013e-13			3	chr3:128635107:C:A	128635107	2.56149e-08		1	chr1:20567690:A:G	20567690	1.04776e-05
	1	chr1:151431472:C:T	151431472	3.43985e-08	1		1	chr1:229031192:C:T	229031192	6.73085e-06		1	chr1:20623096:G:A	20623096	9.41998e-05			3	chr3:138628322:T:C	138628322	1.52231e-08		1	chr1:20570747:A:G	20570747	0.000221682
	1	chr1:156220489:C:A	156220489	1.51698e-05	1		2	chr2:54195411:A:G	54195411	6.74683e-29		1	chr1:27941172:G:A	27941172	9.3888e-06			3	chr3:160361086:T:C	160361086	1.98533e-13		1	chr1:20589745:G:A	20589745	2.77013e-13
	1	chr1:167304523:A:C	167304523	2.8499e-05	1		2	chr2:54254499:T:C	54254499	2.72082e-31		1	chr1:28627426:G:A	28627426	3.4378e-05			3	chr3:169764547:T:C	169764547	6.59845e-211		1	chr1:20591208:A:G	20591208	1.67745e-07
	1	chr1:185414130:T:C	185414130	5.55213e-06	1		2	chr2:58741230:A:G	58741230	1.57391e-05		1	chr1:29941732:A:G	29941732	0.000417157			3	chr3:198116021:T:C	198116021	3.68077e-13		1	chr1:20622814:C:T	20622814	3.33465e-06
	1	chr1:226399741:A:G	226399741	2.22587e-25	1		2	chr2:65438139:G:T	65438139	1.67167e-06		1	chr1:30383109:T:C	30383109	0.000418514			4	chr4:2211441:G:A	2211441	4.14577e-08		1	chr1:20623096:G:A	20623096	9.41998e-05
	2	chr2:8215707:T:C	8215707	3.15043e-05	1		2	chr2:113721346:C:T	113721346	8.65486e-06		1	chr1:30402462:A:G	30402462	0.000366252			4	chr4:7040622:G:A	7040622	2.03258e-12		1	chr1:27941172:G:A	27941172	9.3888e-06
	2	chr2:16448587:A:G	16448587	2.46922e-05	1		2	chr2:189299469:G:A	189299469	2.89434e-06		1	chr1:31811598:C:A	31811598	1.98326e-05			4	chr4:48877357:A:G	48877357	3.01446e-09		1	chr1:28627426:G:A	28627426	3.4378e-05
	2	chr2:28786223:C:A	28786223	1.01156e-05	1		2	chr2:209829996:T:C	209829996	8.98463e-21		1	chr1:31836507:C:T	31836507	9.6434e-10			4	chr4:163164273:T:C	163164273	9.98572e-71		1	chr1:29941732:A:G	29941732	0.000417157
	2	chr2:33653622:A:G	33653622	3.28889e-05	1		3	chr3:14331885:C:T	14331885	2.63451e-06		1	chr1:39084311:G:A	39084311	0.000132712			4	chr4:163168247:A:G	163168247	5.6083e-16		1	chr1:30383109:T:C	30383109	0.000418514
	2	chr2:43363760:G:A	43363760	1.10769e-05	1		3	chr3:24306517:T:C	24306517	1.00624e-11		1	chr1:39570256:G:T	39570256	3.62427e-07			5	chr5:76803:G:A	76803	1.59558e-08		1	chr1:30402462:A:G	30402462	0.000366252
	2	chr2:48056780:G:A	48056780	9.62964e-06	1		3	chr3:47840452:C:T	47840452	3.81768e-11		1	chr1:40415955:G:A	40415955	0.000204531			5	chr5:1285859:C:A	1285859	5.45344e-101		1	chr1:31812707:C:A	31812707	1.18329e-06
	2	chr2:51092862:G:T	51092862	1.31407e-06	1		3	chr3:49911295:T:C	49911295	5.5307e-08		1	chr1:40689814:C:T	40689814	0.000169637			5	chr5:1287079:G:A	1287079	2.2481e-29		1	chr1:31814028:G:A	31814028	2.12569e-09
	2	chr2:54149257:A:G	54149257	8.14892e-18	1		3	chr3:101499384:C:T	101499384	6.60252e-08		1	chr1:40773839:A:G	40773839	1.04669e-05			5	chr5:1287225:A:G	1287225	5.52543e-10		1	chr1:31836507:C:T	31836507	9.6434e-10
	2	chr2:54254499:T:C	54254499	2.72082e-31	1		3	chr3:128504457:G:A	128504457	1.31574e-08		1	chr1:43893533:C:T	43893533	0.00039336			5	chr5:1287390:T:C	1287390	1.11815e-33		1	chr1:31849546:C:T	31849546	2.51785e-06
	2	chr2:58741230:A:G	58741230	1.57391e-05	1		3	chr3:128635107:C:A	128635107	9.7259e-10		1	chr1:44302720:T:C	44302720	0.000196128			5	chr5:1299910:G:T	1299910	1.16258e-12		1	chr1:39084311:G:A	39084311	0.000132712
	2	chr2:65438139:G:T	65438139	1.67167e-06	1		3	chr3:133583383:T:C	133583383	7.07832e-08		1	chr1:44598240:C:A	44598240	0.00043718			5	chr5:1351423:G:A	1351423	6.24446e-12		1	chr1:39570256:G:T	39570256	3.62427e-07
	2	chr2:76631348:C:A	76631348	1.02167e-06	1		3	chr3:133649518:T:G	133649518	9.60285e-07		1	chr1:44712740:T:C	44712740	1.90792e-06			5	chr5:1467896:C:T	1467896	1.95553e-08		1	chr1:40415955:G:A	40415955	0.000204531
	2	chr2:135005086:G:A	135005086	2.25465e-06	1		3	chr3:138865563:T:C	138865563	1.01302e-07		1	chr1:49019201:G:T	49019201	0.000141994			6	chr6:148162:G:A	148162	6.70507e-16		1	chr1:40689814:C:T	40689814	0.000169637
	2	chr2:137281738:G:A	137281738	2.22808e-05	1		3	chr3:141624436:A:G	141624436	1.68287e-05		1	chr1:62651657:G:A	62651657	0.000411083			6	chr6:31633736:A:G	31633736	1.17691e-15		1	chr1:40773839:A:G	40773839	1.04669e-05
	2	chr2:209806241:G:A	209806241	1.19978e-21	1		3	chr3:160435517:A:G	160435517	4.05789e-13		1	chr1:63633239:T:C	63633239	8.69161e-05			7	chr7:50218717:C:T	50218717	4.96549e-09		1	chr1:43893533:C:T	43893533	0.00039336
	2	chr2:212177764:C:T	212177764	3.72366e-06	1		3	chr3:169574856:A:C	169574856	1.97374e-09		1	chr1:65393309:A:G	65393309	0.000168927			7	chr7:100260882:C:T	100260882	7.83065e-10		1	chr1:44302720:T:C	44302720	0.000196128
	3	chr3:14331885:C:T	14331885	2.63451e-06	1		3	chr3:169602145:A:G	169602145	6.39234e-06		1	chr1:70991513:A:C	70991513	5.38617e-05			7	chr7:124750354:A:G	124750354	6.47645e-13		1	chr1:44598240:C:A	44598240	0.00043718
	3	chr3:24306517:T:C	24306517	1.00624e-11	1		3	chr3:169629844:C:T	169629844	6.91974e-06		1	chr1:88369925:C:T	88369925	0.000204216			7	chr7:124880912:C:A	124880912	4.8229e-51		1	chr1:44712740:T:C	44712740	1.90792e-06
	3	chr3:27006011:T:C	27006011	2.05008e-05	1		3	chr3:169640690:G:A	169640690	8.27466e-06		1	chr1:88716422:G:A	88716422	0.000105317			7	chr7:128933913:G:A	128933913	3.13501e-12		1	chr1:49019201:G:T	49019201	0.000141994
	3	chr3:47287254:C:T	47287254	1.22583e-05	1		3	chr3:169671965:G:A	169671965	4.77639e-16		1	chr1:90698138:T:G	90698138	0.000235315			7	chr7:159247550:T:C	159247550	8.29711e-10		1	chr1:62651657:G:A	62651657	0.000411083
	3	chr3:47840452:C:T	47840452	3.81768e-11	1		3	chr3:169743783:G:T	169743783	6.60693e-127		1	chr1:93400663:A:G	93400663	0.000204277			7	chr7:159281898:A:G	159281898	3.39047e-13		1	chr1:63633239:T:C	63633239	8.69161e-05
	3	chr3:49921715:A:G	49921715	4.43098e-08	1		3	chr3:169767851:C:T	169767851	7.73499e-08		1	chr1:93729151:G:A	93729151	0.000142866			8	chr8:21979217:A:G	21979217	5.90928e-12		1	chr1:65393309:A:G	65393309	0.000168927
	3	chr3:72900824:T:C	72900824	2.15665e-05	1		3	chr3:169793214:G:A	169793214	1.56067e-07		1	chr1:103762205:A:G	103762205	2.56827e-05			8	chr8:72999428:C:T	72999428	8.61256e-25		1	chr1:70991513:A:C	70991513	5.38617e-05
	3	chr3:101538955:T:C	101538955	3.80531e-08	1		3	chr3:169835282:C:A	169835282	1.49727e-12		1	chr1:107900330:T:C	107900330	0.0002625			9	chr9:34107507:C:T	34107507	2.86398e-25		1	chr1:88369925:C:T	88369925	0.000204216
	3	chr3:122831264:T:C	122831264	1.67448e-05	1		3	chr3:169926327:T:C	169926327	6.51028e-15		1	chr1:110344453:G:A	110344453	2.08675e-07			10	chr10:94344908:T:G	94344908	2.48705e-20		1	chr1:88716422:G:A	88716422	0.000105317
	3	chr3:128504457:G:A	128504457	1.31574e-08	1		3	chr3:169985296:C:A	169985296	9.12431e-18		1	chr1:110460579:C:T	110460579	1.26122e-05			10	chr10:99512032:A:C	99512032	1.93273e-17		1	chr1:90698138:T:G	90698138	0.000235315
	3	chr3:128635107:C:A	128635107	9.7259e-10	1		3	chr3:170007150:T:C	170007150	5.9848e-09		1	chr1:113560004:T:C	113560004	1.75481e-06			10	chr10:99602779:G:A	99602779	3.01938e-11		1	chr1:93400663:A:G	93400663	0.000204277
	3	chr3:133583383:T:C	133583383	7.07832e-08	1		3	chr3:170085969:T:C	170085969	6.89446e-14		1	chr1:113901277:G:A	113901277	2.99916e-23			10	chr10:103915096:A:G	103915096	4.35039e-77		1	chr1:93729151:G:A	93729151	0.000142866
	3	chr3:133649518:T:G	133649518	9.60285e-07	1		3	chr3:170524593:T:C	170524593	2.91877e-09		1	chr1:113904943:G:A	113904943	1.95263e-08			11	chr11:202253:G:A	202253	4.34118e-16		1	chr1:93842885:C:T	93842885	0.000450039
	3	chr3:138628322:T:C	138628322	1.92358e-08	1		3	chr3:171142660:A:G	171142660	5.19816e-06		1	chr1:113987622:A:G	113987622	2.44006e-13			11	chr11:108334602:A:G	108334602	8.49208e-51		1	chr1:103762205:A:G	103762205	2.56827e-05
	3	chr3:141624436:A:G	141624436	1.68287e-05	1		3	chr3:177262600:G:A	177262600	3.36488e-06		1	chr1:113990772:G:A	113990772	2.0973e-10			12	chr12:54304624:G:A	54304624	2.24957e-10		1	chr1:107900330:T:C	107900330	0.0002625
	3	chr3:141863005:T:C	141863005	1.78817e-05	1		3	chr3:198133382:G:A	198133382	1.02627e-05		1	chr1:119565829:G:A	119565829	9.5801e-05			12	chr12:111446804:T:C	111446804	4.00228e-08		1	chr1:110343114:G:A	110343114	0.000229906
	3	chr3:159788850:T:C	159788850	1.36383e-05	1		3	chr3:198136508:C:T	198136508	1.71356e-10		1	chr1:151388675:A:G	151388675	0.000409223			12	chr12:120590595:T:C	120590595	1.46362e-09		1	chr1:110344453:G:A	110344453	2.08675e-07
	3	chr3:160361086:T:C	160361086	2.24388e-13	1		4	chr4:7040622:G:A	7040622	2.38342e-12		1	chr1:151431472:C:T	151431472	3.43985e-08			12	chr12:122459433:T:C	122459433	3.67875e-08		1	chr1:110460579:C:T	110460579	1.26122e-05
	3	chr3:169330678:C:T	169330678	4.09091e-06	1		4	chr4:10000237:G:A	10000237	4.70435e-07		1	chr1:156220489:C:A	156220489	1.51698e-05			13	chr13:41193202:A:G	41193202	6.06123e-09		1	chr1:110471798:T:C	110471798	0.000122084
	3	chr3:169602145:A:G	169602145	6.39234e-06	1		4	chr4:48872103:G:A	48872103	1.02254e-08		1	chr1:160936568:T:G	160936568	0.000372066			14	chr14:64561153:C:T	64561153	2.91521e-09		1	chr1:113480015:T:C	113480015	1.79482e-05
	3	chr3:169764547:T:C	169764547	7.8343e-222	1		4	chr4:51872806:T:C	51872806	5.55124e-06		1	chr1:163231899:T:C	163231899	0.00018009			14	chr14:65076384:C:T	65076384	1.7119e-12		1	chr1:113746069:A:G	113746069	2.16586e-07
	3	chr3:169811630:G:A	169811630	2.31313e-11	1		4	chr4:87109109:G:T	87109109	3.62076e-07		1	chr1:163881307:C:T	163881307	0.000286424			14	chr14:72996771:G:A	72996771	2.13418e-09		1	chr1:113819148:A:G	113819148	2.61975e-10
	3	chr3:169845177:T:C	169845177	1.00274e-07	1		4	chr4:121767171:A:G	121767171	9.65873e-08		1	chr1:165926758:G:A	165926758	0.000374481			14	chr14:73150808:G:A	73150808	6.70119e-12		1	chr1:113901277:G:A	113901277	2.99916e-23
	3	chr3:169929627:C:T	169929627	6.86436e-14	1		4	chr4:163100402:A:G	163100402	2.34963e-12		1	chr1:167304523:A:C	167304523	2.8499e-05			14	chr14:91584269:A:G	91584269	7.44168e-10		1	chr1:113904943:G:A	113904943	1.95263e-08
	3	chr3:169985296:C:A	169985296	9.12431e-18	1		4	chr4:163143038:C:T	163143038	4.46344e-07		1	chr1:179454485:A:G	179454485	0.000286754			14	chr14:95714358:G:T	95714358	2.77241e-11		1	chr1:113906130:C:T	113906130	4.84842e-11
	3	chr3:170524593:T:C	170524593	2.91877e-09	1		4	chr4:163164273:T:C	163164273	5.19159e-58		1	chr1:179821851:G:A	179821851	5.77258e-05			15	chr15:41617691:G:A	41617691	2.41497e-15		1	chr1:113916336:A:G	113916336	7.08761e-15
	3	chr3:177262600:G:A	177262600	3.36488e-06	1		4	chr4:185312583:C:T	185312583	1.09959e-05		1	chr1:181049663:A:C	181049663	8.37124e-05			16	chr16:8979203:T:C	8979203	4.83805e-10		1	chr1:113922983:G:A	113922983	1.61209e-09
	3	chr3:198116021:T:C	198116021	3.66016e-13	1		4	chr4:188565354:G:A	188565354	6.25072e-06		1	chr1:184543628:A:G	184543628	0.000133854			16	chr16:50217679:G:A	50217679	1.9447e-09		1	chr1:113990772:G:A	113990772	2.0973e-10
	4	chr4:967403:A:G	967403	1.2337e-05	1		5	chr5:76803:G:A	76803	2.81618e-08		1	chr1:185414130:T:C	185414130	5.55213e-06			16	chr16:69389213:A:G	69389213	1.60102e-16		1	chr1:113998619:G:A	113998619	3.99945e-11
	4	chr4:2211441:G:A	2211441	3.8445e-08	1		5	chr5:1090419:G:A	1090419	2.04056e-06		1	chr1:200630982:C:T	200630982	7.38652e-05			16	chr16:70393722:G:T	70393722	3.92396e-16		1	chr1:114012050:T:C	114012050	0.000163207
	4	chr4:7040622:G:A	7040622	2.38342e-12	1		5	chr5:1240089:C:T	1240089	4.15145e-15		1	chr1:201078760:G:A	201078760	0.000130689			16	chr16:74621754:C:T	74621754	1.90074e-11		1	chr1:119565829:G:A	119565829	9.5801e-05
	4	chr4:9944471:G:A	9944471	8.788e-08	1		5	chr5:1260936:C:T	1260936	1.22574e-11		1	chr1:201878714:T:G	201878714	0.000255364			16	chr16:82170153:C:T	82170153	1.4417e-52		1	chr1:151383070:A:G	151383070	5.19565e-06
	4	chr4:39232357:G:A	39232357	1.79486e-05	1		5	chr5:1265258:G:A	1265258	1.03676e-07		1	chr1:212781889:A:C	212781889	9.16579e-05			16	chr16:88048989:T:C	88048989	4.09196e-16		1	chr1:151388675:A:G	151388675	0.000409223
	4	chr4:48877357:A:G	48877357	2.8778e-09	1		5	chr5:1282299:G:A	1282299	4.96592e-136		1	chr1:220884320:G:A	220884320	0.000427376			17	chr17:1771311:T:C	1771311	8.80526e-11		1	chr1:151431472:C:T	151431472	3.43985e-08
	4	chr4:51862158:G:T	51862158	3.21166e-06	1		5	chr5:1295688:T:C	1295688	1.37025e-16		1	chr1:225898451:A:G	225898451	0.000157598			17	chr17:7846914:T:C	7846914	5.39706e-28		1	chr1:151485749:C:T	151485749	5.85289e-05
	4	chr4:87225008:C:T	87225008	3.55369e-07	1		5	chr5:1305863:G:A	1305863	1.42384e-05		1	chr1:226320944:C:T	226320944	2.8774e-05			17	chr17:7877701:T:C	7877701	1.38919e-16		1	chr1:151492725:G:A	151492725	0.000222926
	4	chr4:121032478:T:C	121032478	2.86457e-05	1		5	chr5:1319882:C:A	1319882	1.06782e-12		1	chr1:226348944:C:T	226348944	0.000228686			17	chr17:8233498:A:G	8233498	1.51297e-16		1	chr1:156220489:C:A	156220489	1.51698e-05
	4	chr4:121839813:G:A	121839813	9.04399e-09	1		5	chr5:1320589:C:T	1320589	2.42053e-06		1	chr1:226392392:C:T	226392392	0.000124879			17	chr17:43379045:A:G	43379045	2.93904e-11		1	chr1:160936568:T:G	160936568	0.000372066
	4	chr4:152442460:T:C	152442460	1.82911e-05	1		5	chr5:1334126:G:A	1334126	5.83338e-06		1	chr1:226399741:A:G	226399741	2.22587e-25			17	chr17:49701431:C:T	49701431	5.10244e-09		1	chr1:163231899:T:C	163231899	0.00018009
	4	chr4:163079801:G:A	163079801	2.43254e-05	1		5	chr5:1359018:T:C	1359018	1.96472e-06		1	chr1:226477583:G:A	226477583	2.01683e-10			17	chr17:78196237:C:T	78196237	3.5187e-08		1	chr1:163881307:C:T	163881307	0.000286424
	4	chr4:163164273:T:C	163164273	5.19159e-58	1		5	chr5:1366259:G:A	1366259	1.53285e-21		1	chr1:226517989:A:G	226517989	6.02976e-07			18	chr18:658423:A:G	658423	2.97355e-29		1	chr1:165926758:G:A	165926758	0.000374481
	4	chr4:163608429:A:G	163608429	3.56895e-05	1		5	chr5:1369562:G:A	1369562	7.48755e-06		1	chr1:226520688:C:T	226520688	0.000195133			18	chr18:674320:A:G	674320	7.44191e-10		1	chr1:167304523:A:C	167304523	2.8499e-05
	4	chr4:185312583:C:T	185312583	1.09959e-05	1		5	chr5:1593151:T:C	1593151	1.25788e-08		1	chr1:226539678:G:A	226539678	3.92428e-05			18	chr18:44527338:T:G	44527338	3.04279e-12		1	chr1:179454485:A:G	179454485	0.000286754
	5	chr5:76803:G:A	76803	2.81618e-08	1		5	chr5:51463581:G:A	51463581	6.33155e-06		1	chr1:226556438:T:C	226556438	0.000321026			18	chr18:44584858:G:A	44584858	2.44362e-16		1	chr1:179821851:G:A	179821851	5.77258e-05
	5	chr5:1093145:C:T	1093145	3.24452e-07	1		5	chr5:94729500:T:C	94729500	4.27376e-06		1	chr1:226776798:C:T	226776798	0.0001148			19	chr19:22032639:A:G	22032639	2.08132e-25		1	chr1:181049663:A:C	181049663	8.37124e-05
	5	chr5:1203384:T:C	1203384	5.96376e-06	1		5	chr5:139555995:G:A	139555995	1.06591e-08		1	chr1:227501932:T:C	227501932	0.000114451			19	chr19:56222056:C:A	56222056	4.46463e-10		1	chr1:184543628:A:G	184543628	0.000133854
	5	chr5:1247758:T:C	1247758	1.40867e-10	1		5	chr5:151764638:T:C	151764638	5.39002e-06		1	chr1:232343973:T:G	232343973	0.000143737			19	chr19:56853775:C:T	56853775	5.58125e-09		1	chr1:185245380:T:C	185245380	2.05935e-05
	5	chr5:1285859:C:A	1285859	1.03514e-175	1		6	chr6:148162:G:A	148162	5.95251e-16		1	chr1:234884912:T:C	234884912	0.000283622			20	chr20:36950277:A:G	36950277	2.19871e-36		1	chr1:185367163:G:A	185367163	0.000101309
	5	chr5:1295688:T:C	1295688	1.37025e-16	1		6	chr6:6761267:T:C	6761267	4.02328e-06		1	chr1:235777150:C:T	235777150	4.82059e-05			20	chr20:63585623:A:G	63585623	3.32897e-80		1	chr1:185414130:T:C	185414130	5.55213e-06
	5	chr5:1297902:G:A	1297902	6.42984e-15	1		6	chr6:26132842:G:A	26132842	1.18168e-14		1	chr1:238849655:C:T	238849655	0.000220293			20	chr20:63594155:G:A	63594155	1.84783e-91		1	chr1:200630982:C:T	200630982	7.38652e-05
	5	chr5:1298530:G:A	1298530	4.14047e-10	1		6	chr6:29306359:T:C	29306359	3.81768e-14		1	chr1:241354678:T:C	241354678	0.000291052			20	chr20:63640895:T:C	63640895	4.86489e-25		1	chr1:201078760:G:A	201078760	0.000130689
	5	chr5:1320589:C:T	1320589	2.42053e-06	1		6	chr6:30281405:T:C	30281405	1.41736e-06		1	chr1:246729957:A:G	246729957	0.000119994			20	chr20:63661765:C:T	63661765	8.60771e-45		1	chr1:201878714:T:G	201878714	0.000255364
	5	chr5:1356650:G:A	1356650	3.20413e-10	1		6	chr6:31140830:G:A	31140830	3.25649e-07		1	chr1:247876149:C:T	247876149	0.000223362			20	chr20:63685281:T:G	63685281	1.14123e-15		1	chr1:212781889:A:C	212781889	9.16579e-05
	5	chr5:1374597:G:A	1374597	2.23728e-07	1		6	chr6:31520479:C:A	31520479	4.55942e-07		2	chr2:3447618:C:A	3447618	0.000288735			20	chr20:63711343:T:C	63711343	2.6186e-09		1	chr1:220884320:G:A	220884320	0.000427376
	5	chr5:1467896:C:T	1467896	1.97106e-08	1		6	chr6:31641495:T:C	31641495	6.34016e-18		2	chr2:3626871:G:A	3626871	0.000268565			22	chr22:23538691:G:A	23538691	2.13827e-08		1	chr1:225898451:A:G	225898451	0.000157598
	5	chr5:1593151:T:C	1593151	1.25788e-08	1		6	chr6:32219095:A:G	32219095	5.28384e-09		2	chr2:8215707:T:C	8215707	3.15043e-05			22	chr22:50519091:G:A	50519091	2.38616e-20		1	chr1:226320634:G:A	226320634	0.000422659
	5	chr5:12263988:G:A	12263988	1.63283e-05	1		6	chr6:33709884:G:A	33709884	7.2726e-06		2	chr2:8289190:G:A	8289190	0.000155536								1	chr1:226320944:C:T	226320944	2.8774e-05
	5	chr5:35908193:C:T	35908193	3.37016e-05	1		6	chr6:109240715:T:C	109240715	6.79845e-07		2	chr2:9671261:G:T	9671261	0.000110304								1	chr1:226333491:C:T	226333491	5.68342e-05
	5	chr5:51490578:A:G	51490578	1.89858e-07	1		6	chr6:135255106:A:G	135255106	5.13689e-07		2	chr2:10475998:C:T	10475998	0.000121795								1	chr1:226348944:C:T	226348944	0.000228686
	5	chr5:94729500:T:C	94729500	4.27376e-06	1		6	chr6:151971537:T:C	151971537	6.45119e-06		2	chr2:16448587:A:G	16448587	2.46922e-05								1	chr1:226392392:C:T	226392392	0.000124879
	5	chr5:133090406:A:C	133090406	1.8801e-05	1		7	chr7:23571898:A:C	23571898	1.34868e-05		2	chr2:17732789:G:T	17732789	0.000137445								1	chr1:226399741:A:G	226399741	2.22587e-25
	5	chr5:139654558:G:A	139654558	1.01833e-05	1		7	chr7:23665811:C:A	23665811	8.93326e-09		2	chr2:17760963:G:T	17760963	0.000185148								1	chr1:226409640:A:G	226409640	3.0645e-07
	5	chr5:151769887:T:C	151769887	4.00728e-06	1		7	chr7:50218717:C:T	50218717	2.38655e-07		2	chr2:19776354:G:A	19776354	0.000382596								1	chr1:226425532:T:C	226425532	0.000176811
	5	chr5:172327580:A:G	172327580	2.87746e-05	1		7	chr7:76422774:A:G	76422774	1.33521e-05		2	chr2:19777330:G:A	19777330	0.000413838								1	chr1:226473678:T:C	226473678	0.0004649
	6	chr6:148162:G:A	148162	5.95251e-16	1		7	chr7:100282394:G:A	100282394	1.94581e-09		2	chr2:28567017:G:A	28567017	0.000292961								1	chr1:226477583:G:A	226477583	2.01683e-10
	6	chr6:6761267:T:C	6761267	4.02328e-06	1		7	chr7:123767996:G:A	123767996	3.00642e-08		2	chr2:28596649:G:A	28596649	0.000180161								1	chr1:226481591:T:C	226481591	1.20116e-13
	6	chr6:25179245:A:G	25179245	1.22524e-05	1		7	chr7:124303536:G:A	124303536	1.89439e-06		2	chr2:28786223:C:A	28786223	1.01156e-05								1	chr1:226506921:A:G	226506921	1.73876e-08
	6	chr6:25874195:G:A	25874195	7.99466e-15	1		7	chr7:124867532:C:T	124867532	1.39239e-06		2	chr2:33022128:C:T	33022128	0.000397274								1	chr1:226517989:A:G	226517989	6.02976e-07
	6	chr6:28722323:G:A	28722323	2.40381e-15	1		7	chr7:124880912:C:A	124880912	7.51796e-40		2	chr2:33653622:A:G	33653622	3.28889e-05								1	chr1:226520688:C:T	226520688	0.000195133
	6	chr6:30097542:G:A	30097542	2.55782e-06	1		7	chr7:129000134:A:G	129000134	3.7051e-12		2	chr2:35399680:T:C	35399680	0.000219837								1	chr1:226536501:T:C	226536501	0.000440109
	6	chr6:30252061:A:G	30252061	1.01836e-08	1		7	chr7:159281898:A:G	159281898	4.32613e-12		2	chr2:42143315:T:C	42143315	7.36699e-05								1	chr1:226539678:G:A	226539678	3.92428e-05
	6	chr6:31518288:G:T	31518288	8.8044e-06	1		7	chr7:159307598:C:A	159307598	1.06537e-12		2	chr2:42272918:T:C	42272918	0.000334857								1	chr1:226556438:T:C	226556438	0.000321026
	6	chr6:31633736:A:G	31633736	1.25603e-24	1		8	chr8:21983023:A:G	21983023	1.43235e-08		2	chr2:42813591:C:A	42813591	0.000376418								1	chr1:226776798:C:T	226776798	0.0001148
	6	chr6:32338313:G:A	32338313	1.85055e-11	1		8	chr8:22038327:A:G	22038327	3.00421e-06		2	chr2:42826031:G:A	42826031	0.000438117								1	chr1:227501932:T:C	227501932	0.000114451
	6	chr6:33134759:C:A	33134759	1.12083e-05	1		8	chr8:47499323:G:A	47499323	3.04719e-11		2	chr2:43363760:G:A	43363760	1.10769e-05								1	chr1:227631789:G:A	227631789	0.00034462
	6	chr6:33709884:G:A	33709884	7.2726e-06	1		8	chr8:47708658:T:C	47708658	4.28874e-06		2	chr2:46247300:T:C	46247300	0.000370067								1	chr1:232338768:G:A	232338768	0.000403014
	6	chr6:109268801:A:G	109268801	1.08848e-07	1		8	chr8:55759369:A:G	55759369	4.60893e-16		2	chr2:46255115:A:G	46255115	0.000312932								1	chr1:232343973:T:G	232343973	0.000143737
	6	chr6:135241769:A:G	135241769	3.71912e-07	1		8	chr8:73004583:T:C	73004583	3.46657e-14		2	chr2:47904797:T:C	47904797	0.000142384								1	chr1:234884912:T:C	234884912	0.000283622
	6	chr6:151971537:T:C	151971537	6.45119e-06	1		8	chr8:73019931:A:C	73019931	1.69504e-06		2	chr2:48056780:G:A	48056780	9.62964e-06								1	chr1:235777150:C:T	235777150	4.82059e-05
	6	chr6:170346204:A:C	170346204	3.56189e-05	1		8	chr8:73072293:A:G	73072293	1.04378e-07		2	chr2:48173522:G:T	48173522	4.63746e-05								1	chr1:235897647:T:C	235897647	6.74979e-05
	7	chr7:21910268:A:C	21910268	3.04958e-05	1		8	chr8:94458044:C:A	94458044	4.87349e-07		2	chr2:51092862:G:T	51092862	1.31407e-06								1	chr1:238849655:C:T	238849655	0.000220293
	7	chr7:23571898:A:C	23571898	1.34868e-05	1		9	chr9:9213245:C:T	9213245	4.85266e-06		2	chr2:51264809:G:A	51264809	5.77298e-05								1	chr1:241354678:T:C	241354678	0.000291052
	7	chr7:23665811:C:A	23665811	8.93326e-09	1		9	chr9:33619948:C:T	33619948	3.94621e-08		2	chr2:51362626:G:A	51362626	0.00010051								1	chr1:246729957:A:G	246729957	0.000119994
	7	chr7:24396460:C:A	24396460	1.98048e-05	1		9	chr9:34098112:T:C	34098112	1.69824e-11		2	chr2:51542555:C:T	51542555	9.08678e-05								1	chr1:247876149:C:T	247876149	0.000223362
	7	chr7:32935184:A:G	32935184	2.78215e-05	1		9	chr9:76511656:G:A	76511656	1.31371e-05		2	chr2:51707610:G:A	51707610	6.61196e-05								2	chr2:3447618:C:A	3447618	0.000288735
	7	chr7:50218717:C:T	50218717	2.38655e-07	1		9	chr9:89348767:G:A	89348767	3.62719e-07		2	chr2:51797985:G:A	51797985	0.000173157								2	chr2:3626871:G:A	3626871	0.000268565
	7	chr7:76422774:A:G	76422774	1.33521e-05	1		9	chr9:106882096:A:G	106882096	2.093e-06		2	chr2:53632862:C:T	53632862	0.000180094								2	chr2:8215707:T:C	8215707	3.15043e-05
	7	chr7:100260882:C:T	100260882	7.80836e-10	1		9	chr9:130075737:C:T	130075737	1.67587e-05		2	chr2:53634470:C:A	53634470	0.000301502								2	chr2:8289190:G:A	8289190	0.000155536
	7	chr7:123767996:G:A	123767996	3.00642e-08	1		10	chr10:3216820:C:T	3216820	9.23804e-06		2	chr2:53663256:T:C	53663256	0.000280201								2	chr2:9671261:G:T	9671261	0.000110304
	7	chr7:124752703:C:T	124752703	1.90209e-05	1		10	chr10:5824225:G:A	5824225	1.87241e-13		2	chr2:53717676:G:A	53717676	5.04859e-07								2	chr2:10474337:A:G	10474337	0.000357528
	7	chr7:124816466:C:A	124816466	5.73258e-07	1		10	chr10:92686878:T:C	92686878	2.74619e-07		2	chr2:53721936:C:T	53721936	0.000104376								2	chr2:10475998:C:T	10475998	0.000121795
	7	chr7:124880912:C:A	124880912	7.51796e-40	1		10	chr10:94344908:T:G	94344908	5.13807e-21		2	chr2:54149257:A:G	54149257	8.14892e-18								2	chr2:16448587:A:G	16448587	2.46922e-05
	7	chr7:128933913:G:A	128933913	2.33722e-12	1		10	chr10:97353029:T:C	97353029	2.27809e-07		2	chr2:54177776:A:C	54177776	1.24632e-08								2	chr2:17732789:G:T	17732789	0.000137445
	7	chr7:130045757:G:A	130045757	9.52752e-06	1		10	chr10:99512032:A:C	99512032	2.67609e-16		2	chr2:54254499:T:C	54254499	2.72082e-31								2	chr2:17760963:G:T	17760963	0.000185148
	7	chr7:159247550:T:C	159247550	1.08256e-08	1		10	chr10:99602779:G:A	99602779	2.64283e-09		2	chr2:54258198:A:G	54258198	0.000440666								2	chr2:19776354:G:A	19776354	0.000382596
	7	chr7:159281898:A:G	159281898	4.32613e-12	1		10	chr10:102087112:G:A	102087112	1.70978e-05		2	chr2:54356453:A:G	54356453	0.000392193								2	chr2:19777330:G:A	19777330	0.000413838
	8	chr8:18084530:C:T	18084530	2.89494e-05	1		10	chr10:102095591:G:A	102095591	4.42171e-06		2	chr2:54441632:C:T	54441632	3.32024e-05								2	chr2:27427062:T:G	27427062	0.000477914
	8	chr8:21979217:A:G	21979217	2.72647e-12	1		10	chr10:102938024:C:T	102938024	3.09713e-06		2	chr2:54761743:C:A	54761743	0.000327974								2	chr2:28567017:G:A	28567017	0.000292961
	8	chr8:22748634:G:T	22748634	1.04364e-06	1		10	chr10:103759967:C:T	103759967	4.52814e-08		2	chr2:58621783:A:G	58621783	0.000172874								2	chr2:28596649:G:A	28596649	0.000180161
	8	chr8:47499323:G:A	47499323	3.04719e-11	1		10	chr10:103893207:C:T	103893207	1.73624e-09		2	chr2:58741230:A:G	58741230	1.57391e-05								2	chr2:28786223:C:A	28786223	1.01156e-05
	8	chr8:55770738:C:A	55770738	4.12572e-16	1		10	chr10:103895470:C:T	103895470	6.63437e-98		2	chr2:65438139:G:T	65438139	1.67167e-06								2	chr2:33022128:C:T	33022128	0.000397274
	8	chr8:72999428:C:T	72999428	7.49549e-25	1		10	chr10:103919645:C:T	103919645	8.14892e-14		2	chr2:68126168:A:G	68126168	0.000213875								2	chr2:33653622:A:G	33653622	3.28889e-05
	8	chr8:94559374:G:A	94559374	4.88461e-10	1		10	chr10:103934169:G:A	103934169	1.13986e-08		2	chr2:74472651:C:A	74472651	0.000402105								2	chr2:35399680:T:C	35399680	0.000219837
	9	chr9:826656:G:A	826656	1.70004e-05	1		10	chr10:104568258:A:G	104568258	1.63682e-13		2	chr2:75094508:A:G	75094508	0.000328897								2	chr2:42143315:T:C	42143315	7.36699e-05
	9	chr9:9213245:C:T	9213245	4.85266e-06	1		11	chr11:225256:C:T	225256	6.8399e-07		2	chr2:75491694:G:A	75491694	0.000300559								2	chr2:42272918:T:C	42272918	0.000334857
	9	chr9:33102870:C:T	33102870	1.39357e-05	1		11	chr11:329211:G:A	329211	1.49913e-05		2	chr2:75774901:C:T	75774901	0.000210863								2	chr2:42813591:C:A	42813591	0.000376418
	9	chr9:34107507:C:T	34107507	8.61192e-26	1		11	chr11:47370397:G:A	47370397	5.79495e-06		2	chr2:76631348:C:A	76631348	1.02167e-06								2	chr2:42826031:G:A	42826031	0.000438117
	9	chr9:76511656:G:A	76511656	1.31371e-05	1		11	chr11:61746480:G:A	61746480	8.38938e-06		2	chr2:84865877:G:A	84865877	0.000334418								2	chr2:43363760:G:A	43363760	1.10769e-05
	9	chr9:83918084:T:C	83918084	6.25648e-06	1		11	chr11:108387060:T:C	108387060	4.64729e-44		2	chr2:85468335:C:T	85468335	0.000187392								2	chr2:43446134:C:A	43446134	0.000100025
	9	chr9:93982238:A:G	93982238	2.49603e-05	1		11	chr11:108536216:G:A	108536216	1.57036e-23		2	chr2:85519025:G:A	85519025	0.000378913								2	chr2:46247300:T:C	46247300	0.000370067
	9	chr9:94303157:C:T	94303157	9.44604e-06	1		11	chr11:108580655:T:C	108580655	4.26098e-06		2	chr2:85587861:C:T	85587861	3.94712e-05								2	chr2:46255115:A:G	46255115	0.000312932
	9	chr9:106814990:A:C	106814990	2.51513e-05	1		11	chr11:119294419:C:T	119294419	1.19955e-05		2	chr2:86606459:T:C	86606459	0.000213098								2	chr2:47904797:T:C	47904797	0.000142384
	9	chr9:107280470:G:A	107280470	7.54484e-06	1		11	chr11:126533780:A:C	126533780	1.3974e-05		2	chr2:104740859:C:A	104740859	0.000382208								2	chr2:48056780:G:A	48056780	9.62964e-06
	9	chr9:124425895:G:A	124425895	3.36488e-05	1		11	chr11:128719577:C:T	128719577	5.49819e-06		2	chr2:111176181:G:A	111176181	4.62786e-05								2	chr2:48122052:T:G	48122052	0.000105577
	9	chr9:130075737:C:T	130075737	1.67587e-05	1		12	chr12:3531582:A:G	3531582	1.31929e-07		2	chr2:111212753:C:T	111212753	0.000283805								2	chr2:48173522:G:T	48173522	4.63746e-05
	10	chr10:3216820:C:T	3216820	9.23804e-06	1		12	chr12:12724992:C:A	12724992	6.63468e-06		2	chr2:113600285:C:T	113600285	9.2045e-05								2	chr2:51092862:G:T	51092862	1.31407e-06
	10	chr10:5824225:G:A	5824225	1.87241e-13	1		12	chr12:26437841:G:A	26437841	1.75574e-06		2	chr2:114141113:G:A	114141113	0.000365132								2	chr2:51093793:T:C	51093793	0.000232622
	10	chr10:12157474:G:T	12157474	2.21672e-05	1		12	chr12:40596636:C:A	40596636	7.17266e-06		2	chr2:135005086:G:A	135005086	2.25465e-06								2	chr2:51264809:G:A	51264809	5.77298e-05
	10	chr10:68259564:A:G	68259564	1.83667e-05	1		12	chr12:54344173:G:A	54344173	5.48732e-07		2	chr2:136987546:A:G	136987546	0.000404362								2	chr2:51362626:G:A	51362626	0.00010051
	10	chr10:88013810:C:A	88013810	3.11014e-05	1		12	chr12:111424771:C:T	111424771	1.13763e-05		2	chr2:137281738:G:A	137281738	2.22808e-05								2	chr2:51434034:T:C	51434034	0.000140504
	10	chr10:92686284:G:A	92686284	2.74423e-07	1		12	chr12:119420002:G:A	119420002	4.56016e-07		2	chr2:152417863:T:C	152417863	0.000153317								2	chr2:51542555:C:T	51542555	9.08678e-05
	10	chr10:94344908:T:G	94344908	5.13807e-21	1		12	chr12:120465354:A:G	120465354	4.83626e-10		2	chr2:157848605:G:A	157848605	0.000416064								2	chr2:51633693:C:T	51633693	0.000210698
	10	chr10:97355926:A:G	97355926	8.73736e-08	1		12	chr12:122453456:A:G	122453456	1.43761e-08		2	chr2:168290969:G:A	168290969	7.59224e-05								2	chr2:51707610:G:A	51707610	6.61196e-05
	10	chr10:99512032:A:C	99512032	2.67609e-16	1		12	chr12:123160167:A:G	123160167	9.89077e-08		2	chr2:171295113:C:T	171295113	0.000240281								2	chr2:51797985:G:A	51797985	0.000173157
	10	chr10:99602779:G:A	99602779	2.64283e-09	1		13	chr13:41155092:G:T	41155092	2.49391e-07		2	chr2:201541892:G:A	201541892	0.000163388								2	chr2:53632862:C:T	53632862	0.000180094
	10	chr10:102177487:C:T	102177487	2.59102e-09	1		13	chr13:56217799:G:A	56217799	3.46553e-06		2	chr2:209369098:T:C	209369098	0.000123052								2	chr2:53634470:C:A	53634470	0.000301502
	10	chr10:103235729:T:C	103235729	8.03767e-06	1		13	chr13:109847020:C:T	109847020	5.66644e-07		2	chr2:209559565:C:T	209559565	2.17445e-06								2	chr2:53639104:A:G	53639104	0.000166242
	10	chr10:103759967:C:T	103759967	4.52814e-08	1		14	chr14:20344792:G:A	20344792	5.69784e-06		2	chr2:209778207:A:G	209778207	1.99839e-09								2	chr2:53664087:A:G	53664087	1.25843e-06
	10	chr10:103915096:A:G	103915096	2.93089e-105	1		14	chr14:64061379:C:T	64061379	1.70907e-06		2	chr2:209806241:G:A	209806241	1.19978e-21								2	chr2:53717676:G:A	53717676	5.04859e-07
	10	chr10:103951175:A:G	103951175	8.3888e-23	1		14	chr14:64561153:C:T	64561153	1.00679e-10		2	chr2:209814478:C:A	209814478	0.000146582								2	chr2:53720278:C:T	53720278	0.000250374
	10	chr10:104246760:G:A	104246760	4.346e-06	1		14	chr14:65074183:G:A	65074183	9.85145e-13		2	chr2:209860819:T:G	209860819	7.78001e-07								2	chr2:53721936:C:T	53721936	0.000104376
	11	chr11:202253:G:A	202253	4.03831e-16	1		14	chr14:72916977:A:C	72916977	2.36352e-07		2	chr2:210707777:T:C	210707777	8.46214e-05								2	chr2:53764570:A:C	53764570	3.20332e-05
	11	chr11:36154538:T:C	36154538	2.02507e-05	1		14	chr14:72955191:G:T	72955191	4.53211e-20		2	chr2:212177764:C:T	212177764	3.72366e-06								2	chr2:53941744:A:G	53941744	0.00010926
	11	chr11:47419207:G:A	47419207	3.05162e-06	1		14	chr14:73747114:G:A	73747114	1.28612e-05		2	chr2:215343512:T:G	215343512	6.58658e-05								2	chr2:54015688:C:A	54015688	0.000353557
	11	chr11:57466743:T:C	57466743	2.0423e-05	1		14	chr14:91479334:G:A	91479334	1.40352e-09		2	chr2:222280953:T:C	222280953	0.000112608								2	chr2:54051406:G:A	54051406	6.59417e-07
	11	chr11:61745088:G:A	61745088	5.76182e-06	1		14	chr14:95715188:G:A	95715188	1.17875e-09		2	chr2:239434699:A:G	239434699	0.00026859								2	chr2:54149257:A:G	54149257	8.14892e-18
	11	chr11:74554934:T:C	74554934	6.3422e-06	1		15	chr15:41750869:G:A	41750869	1.11584e-14		2	chr2:240477064:A:G	240477064	0.000447332								2	chr2:54152396:T:C	54152396	2.89854e-05
	11	chr11:108334602:A:G	108334602	2.14289e-44	1		15	chr15:50077019:C:A	50077019	3.55631e-24		2	chr2:240646723:G:A	240646723	0.0003185								2	chr2:54177776:A:C	54177776	1.24632e-08
	11	chr11:108638026:C:A	108638026	7.99945e-06	1		15	chr15:56483187:A:G	56483187	1.33629e-05		3	chr3:2297440:C:T	2297440	0.000372821								2	chr2:54181146:T:G	54181146	0.000121893
	11	chr11:111462359:G:A	111462359	2.49138e-05	1		15	chr15:74053680:T:C	74053680	6.32587e-06		3	chr3:5836897:T:C	5836897	7.90515e-05								2	chr2:54235880:A:G	54235880	1.01812e-12
	11	chr11:116831646:T:C	116831646	1.96476e-06	1		16	chr16:3600428:C:T	3600428	2.40182e-07		3	chr3:6317066:A:G	6317066	5.38109e-05								2	chr2:54252421:T:C	54252421	6.79329e-08
	11	chr11:119294419:C:T	119294419	1.19955e-05	1		16	chr16:8978034:G:A	8978034	1.51165e-07		3	chr3:10977715:A:C	10977715	0.000320155								2	chr2:54254499:T:C	54254499	2.72082e-31
	11	chr11:123743325:A:G	123743325	3.53273e-05	1		16	chr16:14434002:C:T	14434002	1.34456e-06		3	chr3:14331885:C:T	14331885	2.63451e-06								2	chr2:54325815:G:A	54325815	1.15252e-08
	11	chr11:128719577:C:T	128719577	5.49819e-06	1		16	chr16:17309393:A:G	17309393	3.06394e-06		3	chr3:18579647:A:G	18579647	0.000171317								2	chr2:54356453:A:G	54356453	0.000392193
	12	chr12:11604809:G:A	11604809	1.84064e-05	1		16	chr16:47685298:G:A	47685298	1.1698e-05		3	chr3:24155460:A:G	24155460	3.83416e-05								2	chr2:54441632:C:T	54441632	3.32024e-05
	12	chr12:12724992:C:A	12724992	6.63468e-06	1		16	chr16:48395177:T:C	48395177	3.70143e-06		3	chr3:24306517:T:C	24306517	1.00624e-11								2	chr2:54761743:C:A	54761743	0.000327974
	12	chr12:24612562:C:A	24612562	2.47303e-06	1		16	chr16:50155018:G:A	50155018	3.99319e-07		3	chr3:27006011:T:C	27006011	2.05008e-05								2	chr2:58621783:A:G	58621783	0.000172874
	12	chr12:26437841:G:A	26437841	1.75574e-06	1		16	chr16:53504245:A:G	53504245	1.65211e-05		3	chr3:32139911:A:G	32139911	0.000184001								2	chr2:58739625:C:T	58739625	0.000355459
	12	chr12:54304624:G:A	54304624	3.70937e-14	1		16	chr16:69388783:C:T	69388783	2.60976e-15		3	chr3:45321916:A:C	45321916	0.000282455								2	chr2:58741230:A:G	58741230	1.57391e-05
	12	chr12:71626597:C:A	71626597	2.31042e-05	1		16	chr16:69930471:G:A	69930471	2.35831e-11		3	chr3:46259057:G:T	46259057	0.000373981								2	chr2:65331241:C:A	65331241	1.36527e-05
	12	chr12:88467905:G:A	88467905	3.49816e-06	1		16	chr16:73001007:C:T	73001007	1.41961e-06		3	chr3:47287254:C:T	47287254	1.22583e-05								2	chr2:65438139:G:T	65438139	1.67167e-06
	12	chr12:108027442:A:G	108027442	3.19816e-05	1		16	chr16:74577229:T:C	74577229	7.69325e-07		3	chr3:47305227:G:A	47305227	1.77779e-05								2	chr2:65475669:T:C	65475669	3.74826e-05
	12	chr12:111446804:T:C	111446804	5.10552e-08	1		16	chr16:74596743:G:A	74596743	9.51371e-08		3	chr3:47840452:C:T	47840452	3.81768e-11								2	chr2:68120879:C:T	68120879	0.000259944
	12	chr12:119418596:A:G	119418596	3.94894e-07	1		16	chr16:74660794:T:C	74660794	8.42364e-16		3	chr3:49649249:T:C	49649249	2.52011e-05								2	chr2:68126168:A:G	68126168	0.000213875
	12	chr12:120469107:G:A	120469107	3.52793e-05	1		16	chr16:82166375:C:T	82166375	1.79887e-50		3	chr3:49921715:A:G	49921715	4.43098e-08								2	chr2:68159278:G:A	68159278	0.000251223
	12	chr12:120590595:T:C	120590595	3.6557e-10	1		16	chr16:87964955:C:A	87964955	2.00512e-07		3	chr3:52276426:G:A	52276426	0.000362568								2	chr2:74472651:C:A	74472651	0.000402105
	12	chr12:122459433:T:C	122459433	4.00267e-09	1		16	chr16:88133645:T:C	88133645	5.97668e-07		3	chr3:52615732:A:G	52615732	4.00507e-05								2	chr2:75094508:A:G	75094508	0.000328897
	12	chr12:123197534:G:A	123197534	3.0251e-08	1		16	chr16:88734406:G:A	88734406	5.16095e-06		3	chr3:62018142:A:G	62018142	0.000255829								2	chr2:75491694:G:A	75491694	0.000300559
	12	chr12:130354442:C:T	130354442	2.25372e-06	1		17	chr17:1115811:C:A	1115811	1.23308e-05		3	chr3:66371982:G:A	66371982	0.000148518								2	chr2:75774901:C:T	75774901	0.000210863
	12	chr12:132479205:G:A	132479205	1.90924e-06	1		17	chr17:1757006:G:A	1757006	8.45337e-06		3	chr3:72900824:T:C	72900824	2.15665e-05								2	chr2:76631348:C:A	76631348	1.02167e-06
	13	chr13:41193202:A:G	41193202	6.79798e-09	1		17	chr17:1788820:C:T	1788820	1.43166e-10		3	chr3:88473596:A:G	88473596	0.000439177								2	chr2:84865877:G:A	84865877	0.000334418
	13	chr13:44396840:G:A	44396840	4.68997e-07	1		17	chr17:2373646:T:C	2373646	6.54968e-06		3	chr3:98065881:T:C	98065881	0.00028132								2	chr2:85468335:C:T	85468335	0.000187392
	13	chr13:109847020:C:T	109847020	5.66644e-07	1		17	chr17:7834854:G:A	7834854	3.51949e-09		3	chr3:100521336:C:A	100521336	0.000116043								2	chr2:85519025:G:A	85519025	0.000378913
	14	chr14:21456048:A:G	21456048	5.00334e-08	1		17	chr17:8233498:A:G	8233498	8.17335e-14		3	chr3:100660336:G:T	100660336	0.00044318								2	chr2:85574779:C:T	85574779	0.000340612
	14	chr14:57025476:A:G	57025476	1.04928e-05	1		17	chr17:43379045:A:G	43379045	2.27143e-12		3	chr3:101253234:G:A	101253234	0.000105162								2	chr2:85587861:C:T	85587861	3.94712e-05
	14	chr14:64061379:C:T	64061379	1.70907e-06	1		17	chr17:43496159:C:T	43496159	3.58179e-06		3	chr3:101538955:T:C	101538955	3.80531e-08								2	chr2:86606459:T:C	86606459	0.000213098
	14	chr14:64561153:C:T	64561153	1.00679e-10	1		17	chr17:49709799:C:T	49709799	5.35809e-08		3	chr3:101612408:T:G	101612408	0.000322315								2	chr2:104740859:C:A	104740859	0.000382208
	14	chr14:65076384:C:T	65076384	2.13599e-14	1		17	chr17:67757889:C:A	67757889	1.76388e-05		3	chr3:110434330:C:A	110434330	0.000327959								2	chr2:111155141:A:G	111155141	0.000158906
	14	chr14:72908965:A:G	72908965	1.13941e-08	1		17	chr17:75834915:C:T	75834915	7.45024e-06		3	chr3:114729062:A:C	114729062	3.75993e-05								2	chr2:111176181:G:A	111176181	4.62786e-05
	14	chr14:73150808:G:A	73150808	2.74157e-18	1		17	chr17:78169023:G:A	78169023	2.71331e-07		3	chr3:114899986:T:C	114899986	0.00014312								2	chr2:111212753:C:T	111212753	0.000283805
	14	chr14:91584269:A:G	91584269	6.71444e-10	1		17	chr17:78187152:C:T	78187152	3.21662e-15		3	chr3:118717985:A:G	118717985	0.000205442								2	chr2:113600285:C:T	113600285	9.2045e-05
	14	chr14:95714358:G:T	95714358	1.14267e-10	1		18	chr18:136305:T:C	136305	6.76301e-06		3	chr3:122831264:T:C	122831264	1.67448e-05								2	chr2:114141113:G:A	114141113	0.000365132
	14	chr14:96531211:C:T	96531211	3.59642e-05	1		18	chr18:647513:G:A	647513	3.91742e-06		3	chr3:127167058:G:A	127167058	0.000177529								2	chr2:135005086:G:A	135005086	2.25465e-06
	15	chr15:41617691:G:A	41617691	6.83912e-15	1		18	chr18:658423:A:G	658423	1.43417e-43		3	chr3:128504457:G:A	128504457	1.31574e-08								2	chr2:135334491:C:A	135334491	0.000111612
	15	chr15:47274015:G:T	47274015	2.08843e-05	1		18	chr18:709396:G:A	709396	2.00309e-12		3	chr3:128635107:C:A	128635107	9.7259e-10								2	chr2:135678747:T:C	135678747	0.000115523
	15	chr15:50065546:G:T	50065546	7.04044e-25	1		18	chr18:844711:G:T	844711	1.13991e-08		3	chr3:128649589:C:T	128649589	0.000232745								2	chr2:135873419:A:G	135873419	4.7165e-05
	15	chr15:55722538:T:C	55722538	2.51264e-06	1		18	chr18:44584858:G:A	44584858	2.18474e-18		3	chr3:133583383:T:C	133583383	7.07832e-08								2	chr2:136987546:A:G	136987546	0.000404362
	15	chr15:56483187:A:G	56483187	1.33629e-05	1		18	chr18:44625120:C:T	44625120	2.42477e-06		3	chr3:133596895:G:A	133596895	3.50147e-07								2	chr2:137281738:G:A	137281738	2.22808e-05
	15	chr15:58279783:G:A	58279783	1.60269e-05	1		18	chr18:44682904:G:A	44682904	2.18827e-15		3	chr3:133658231:C:T	133658231	7.14628e-05								2	chr2:152417863:T:C	152417863	0.000153317
	15	chr15:74053680:T:C	74053680	6.32587e-06	1		18	chr18:54280890:A:G	54280890	9.96942e-07		3	chr3:133739557:G:A	133739557	7.56241e-05								2	chr2:152442974:G:A	152442974	0.000343645
	16	chr16:3600428:C:T	3600428	2.40182e-07	1		18	chr18:54314777:T:G	54314777	6.49083e-12		3	chr3:138135210:A:C	138135210	0.000134097								2	chr2:157848605:G:A	157848605	0.000416064
	16	chr16:8979203:T:C	8979203	4.8559e-10	1		18	chr18:56280787:A:G	56280787	3.25155e-06		3	chr3:138275505:T:G	138275505	5.20331e-06								2	chr2:168290969:G:A	168290969	7.59224e-05
	16	chr16:14434002:C:T	14434002	1.34456e-06	1		18	chr18:61881592:G:A	61881592	5.09706e-06		3	chr3:138375763:G:A	138375763	0.00016651								2	chr2:171295113:C:T	171295113	0.000240281
	16	chr16:17309393:A:G	17309393	3.06394e-06	1		18	chr18:76978008:A:G	76978008	1.34633e-06		3	chr3:138628322:T:C	138628322	1.92358e-08								2	chr2:201541892:G:A	201541892	0.000163388
	16	chr16:27042871:T:G	27042871	3.11036e-05	1		18	chr18:80245690:G:A	80245690	4.71824e-07		3	chr3:138905651:C:A	138905651	0.000379044								2	chr2:209178174:T:C	209178174	4.7386e-05
	16	chr16:28886131:G:A	28886131	2.1927e-05	1		19	chr19:8405952:G:A	8405952	1.51736e-05		3	chr3:141612723:T:C	141612723	8.29373e-05								2	chr2:209369098:T:C	209369098	0.000123052
	16	chr16:47685298:G:A	47685298	1.1698e-05	1		19	chr19:21920924:A:G	21920924	1.61102e-26		3	chr3:141624436:A:G	141624436	1.68287e-05								2	chr2:209559565:C:T	209559565	2.17445e-06
	16	chr16:48293225:G:A	48293225	2.61469e-07	1		19	chr19:22382805:C:T	22382805	6.48246e-08		3	chr3:141863005:T:C	141863005	1.78817e-05								2	chr2:209643800:G:A	209643800	3.24198e-09
	16	chr16:50217679:G:A	50217679	1.30398e-09	1		19	chr19:33769202:C:T	33769202	8.15718e-06		3	chr3:150889774:A:G	150889774	0.000128932								2	chr2:209687625:C:T	209687625	0.000424727
	16	chr16:50408988:G:A	50408988	1.78748e-06	1		19	chr19:38857417:T:C	38857417	6.17476e-07		3	chr3:155780763:G:A	155780763	0.000333327								2	chr2:209778207:A:G	209778207	1.99839e-09
	16	chr16:53504245:A:G	53504245	1.65211e-05	1		19	chr19:56217080:T:C	56217080	1.35073e-07		3	chr3:156762539:T:G	156762539	0.000336535								2	chr2:209806241:G:A	209806241	1.19978e-21
	16	chr16:64267841:G:T	64267841	3.48747e-05	1		19	chr19:56853775:C:T	56853775	5.40331e-09		3	chr3:156771989:A:C	156771989	9.05003e-05								2	chr2:209814478:C:A	209814478	0.000146582
	16	chr16:69389213:A:G	69389213	2.24957e-15	1		20	chr20:85729:G:A	85729	1.04778e-05		3	chr3:159788850:T:C	159788850	1.36383e-05								2	chr2:209838023:G:A	209838023	5.14162e-12
	16	chr16:69682629:T:G	69682629	1.2573e-05	1		20	chr20:36144133:G:A	36144133	7.79076e-06		3	chr3:159973324:T:C	159973324	1.77109e-05								2	chr2:209858359:T:C	209858359	1.3213e-11
	16	chr16:70393722:G:T	70393722	5.2808e-13	1		20	chr20:36757832:G:A	36757832	1.49338e-06		3	chr3:160243459:G:A	160243459	0.000418081								2	chr2:209860819:T:G	209860819	7.78001e-07
	16	chr16:71427101:A:G	71427101	5.04359e-06	1		20	chr20:36956696:G:A	36956696	2.49862e-23		3	chr3:160361086:T:C	160361086	2.24388e-13								2	chr2:209893354:A:G	209893354	1.08136e-06
	16	chr16:72980696:A:C	72980696	3.46641e-06	1		20	chr20:37040895:A:G	37040895	9.72232e-06		3	chr3:160662859:C:T	160662859	5.44365e-07								2	chr2:209965436:A:G	209965436	0.000349092
	16	chr16:74621754:C:T	74621754	8.66164e-21	1		20	chr20:37063240:G:T	37063240	6.87892e-06		3	chr3:160849581:C:T	160849581	0.000326535								2	chr2:210707777:T:C	210707777	8.46214e-05
	16	chr16:74784883:G:A	74784883	2.71581e-11	1		20	chr20:37075439:T:C	37075439	3.0058e-06		3	chr3:164144361:C:T	164144361	0.000281624								2	chr2:212177764:C:T	212177764	3.72366e-06
	16	chr16:82170153:C:T	82170153	1.01883e-52	1		20	chr20:43592966:G:A	43592966	7.4056e-06		3	chr3:169005497:A:C	169005497	0.000282989								2	chr2:215343512:T:G	215343512	6.58658e-05
	16	chr16:88048989:T:C	88048989	1.79267e-15	1		20	chr20:63115991:G:A	63115991	6.19869e-06		3	chr3:169172443:G:A	169172443	0.000190933								2	chr2:222280953:T:C	222280953	0.000112608
	16	chr16:88133645:T:C	88133645	5.97668e-07	1		20	chr20:63494832:A:G	63494832	2.99302e-07		3	chr3:169255432:C:T	169255432	0.000144794								2	chr2:239434699:A:G	239434699	0.00026859
	16	chr16:88731990:A:G	88731990	1.05199e-06	1		20	chr20:63572530:G:A	63572530	1.67993e-05		3	chr3:169330678:C:T	169330678	4.09091e-06								2	chr2:240477064:A:G	240477064	0.000447332
	17	chr17:1115811:C:A	1115811	1.23308e-05	1		20	chr20:63578891:T:C	63578891	2.34142e-09		3	chr3:169362397:T:G	169362397	0.000140394								2	chr2:240646723:G:A	240646723	0.0003185
	17	chr17:1757006:G:A	1757006	8.45337e-06	1		20	chr20:63640895:T:C	63640895	8.6836e-64		3	chr3:169372338:A:G	169372338	0.000228749								3	chr3:2297440:C:T	2297440	0.000372821
	17	chr17:1771311:T:C	1771311	3.49382e-11	1		20	chr20:63661765:C:T	63661765	3.27265e-24		3	chr3:169479714:C:T	169479714	1.12406e-05								3	chr3:5836897:T:C	5836897	7.90515e-05
	17	chr17:2143653:T:C	2143653	5.05406e-08	1		20	chr20:63680024:G:A	63680024	3.39782e-31		3	chr3:169487594:A:G	169487594	8.06325e-06								3	chr3:6317066:A:G	6317066	5.38109e-05
	17	chr17:2553138:A:C	2553138	1.16057e-05	1		20	chr20:63689775:G:A	63689775	9.2683e-119		3	chr3:169507018:C:T	169507018	5.01869e-05								3	chr3:6724579:G:A	6724579	0.000481438
	17	chr17:7846914:T:C	7846914	5.84925e-13	1		20	chr20:63729793:G:A	63729793	2.66563e-15		3	chr3:169602145:A:G	169602145	6.39234e-06								3	chr3:7368272:G:A	7368272	0.000477738
	17	chr17:8233498:A:G	8233498	8.17335e-14	1		20	chr20:63757025:G:A	63757025	4.63447e-52		3	chr3:169631156:T:G	169631156	3.47696e-16								3	chr3:10977715:A:C	10977715	0.000320155
	17	chr17:29241762:T:C	29241762	7.48635e-06	1		20	chr20:63764680:G:A	63764680	8.93511e-07		3	chr3:169636622:A:G	169636622	7.17282e-08								3	chr3:14331885:C:T	14331885	2.63451e-06
	17	chr17:30834485:A:G	30834485	7.1839e-07	1		20	chr20:63842985:G:A	63842985	1.23623e-32		3	chr3:169636922:C:T	169636922	0.000166928								3	chr3:18579647:A:G	18579647	0.000171317
	17	chr17:43379045:A:G	43379045	2.27143e-12	1		20	chr20:63895952:G:A	63895952	4.61211e-19		3	chr3:169641856:C:A	169641856	5.57828e-25								3	chr3:24155460:A:G	24155460	3.83416e-05
	17	chr17:49701431:C:T	49701431	3.84123e-09	1		21	chr21:34002877:G:A	34002877	1.18342e-05		3	chr3:169685758:C:A	169685758	1.02099e-10								3	chr3:24298243:A:G	24298243	8.6139e-05
	17	chr17:65597565:T:C	65597565	2.70358e-05	1		21	chr21:45764199:C:T	45764199	4.43721e-06		3	chr3:169716983:A:G	169716983	6.53552e-08								3	chr3:24303136:T:G	24303136	1.56067e-08
	17	chr17:67709414:G:A	67709414	2.00581e-06	1		21	chr21:46677008:T:C	46677008	8.6908e-06		3	chr3:169730408:C:T	169730408	0.00010757								3	chr3:24306517:T:C	24306517	1.00624e-11
	17	chr17:75997465:C:T	75997465	2.16651e-07	1		22	chr22:23538691:G:A	23538691	7.21041e-08		3	chr3:169736715:T:G	169736715	0.000377555								3	chr3:24315795:T:C	24315795	6.04102e-07
	17	chr17:78196237:C:T	78196237	1.41348e-08	1		22	chr22:28853014:A:G	28853014	1.12039e-05		3	chr3:169764547:T:C	169764547	7.8343e-222								3	chr3:27006011:T:C	27006011	2.05008e-05
	18	chr18:142346:G:A	142346	1.64176e-06	1		22	chr22:31442483:G:A	31442483	1.55042e-05		3	chr3:169811630:G:A	169811630	2.31313e-11								3	chr3:32139911:A:G	32139911	0.000184001
	18	chr18:293350:G:A	293350	2.7067e-05	1		22	chr22:45356618:A:G	45356618	4.36677e-07		3	chr3:169845177:T:C	169845177	1.00274e-07								3	chr3:45321916:A:C	45321916	0.000282455
	18	chr18:657443:A:C	657443	4.62562e-08	1		22	chr22:50187371:A:G	50187371	6.85915e-06		3	chr3:169860216:T:C	169860216	6.76021e-05								3	chr3:46250847:T:C	46250847	0.000376444
	18	chr18:658423:A:G	658423	1.43417e-43	1		22	chr22:50519091:G:A	50519091	4.81504e-18		3	chr3:169868281:T:C	169868281	3.19669e-48								3	chr3:46259057:G:T	46259057	0.000373981
	18	chr18:722821:G:A	722821	1.19729e-10	1							3	chr3:169876193:A:G	169876193	4.51544e-58								3	chr3:46671630:G:A	46671630	2.3582e-06
	18	chr18:44527338:T:G	44527338	6.3944e-19	1							3	chr3:169883258:A:G	169883258	2.07444e-45								3	chr3:46888056:G:A	46888056	1.43338e-05
	18	chr18:44595623:C:T	44595623	6.41874e-06	1							3	chr3:169896109:T:C	169896109	1.20033e-17								3	chr3:46890564:C:T	46890564	7.22354e-06
	18	chr18:44608318:C:T	44608318	8.02232e-16	1							3	chr3:169931831:T:C	169931831	5.55316e-08								3	chr3:46894037:G:T	46894037	0.000388768
	18	chr18:54272973:G:A	54272973	2.44906e-18	1							3	chr3:169943881:A:G	169943881	0.000193865								3	chr3:47287254:C:T	47287254	1.22583e-05
	18	chr18:56299532:C:T	56299532	8.67881e-07	1							3	chr3:169963944:G:A	169963944	8.79508e-06								3	chr3:47305227:G:A	47305227	1.77779e-05
	18	chr18:61881592:G:A	61881592	5.09706e-06	1							3	chr3:169985296:C:A	169985296	9.12431e-18								3	chr3:47520213:C:T	47520213	1.74944e-05
	18	chr18:76978008:A:G	76978008	1.34633e-06	1							3	chr3:170004987:A:G	170004987	8.08165e-15								3	chr3:47840452:C:T	47840452	3.81768e-11
	18	chr18:79697324:G:A	79697324	2.44354e-05	1							3	chr3:170030167:G:A	170030167	3.60579e-12								3	chr3:47852611:C:T	47852611	0.000459335
	18	chr18:80246165:T:C	80246165	6.62506e-07	1							3	chr3:170085969:T:C	170085969	6.89446e-14								3	chr3:49299538:G:A	49299538	0.00030155
	19	chr19:4403020:A:G	4403020	3.54266e-05	1							3	chr3:170201551:C:T	170201551	2.11631e-05								3	chr3:49368647:T:C	49368647	0.000226339
	19	chr19:8496403:C:T	8496403	3.73388e-07	1							3	chr3:170212406:C:T	170212406	0.000344342								3	chr3:49649249:T:C	49649249	2.52011e-05
	19	chr19:21707537:G:A	21707537	8.35815e-06	1							3	chr3:170323725:C:T	170323725	0.000183312								3	chr3:49783929:G:A	49783929	6.63056e-07
	19	chr19:22032639:A:G	22032639	1.29092e-30	1							3	chr3:170443388:T:C	170443388	0.000315777								3	chr3:49844916:C:T	49844916	5.52675e-06
	19	chr19:22349981:T:C	22349981	1.3522e-09	1							3	chr3:170491697:A:G	170491697	3.31093e-05								3	chr3:49921715:A:G	49921715	4.43098e-08
	19	chr19:23527777:G:A	23527777	6.06806e-06	1							3	chr3:170524593:T:C	170524593	2.91877e-09								3	chr3:50139306:C:A	50139306	1.10928e-06
	19	chr19:33259212:C:T	33259212	3.5874e-05	1							3	chr3:170559957:G:A	170559957	1.53525e-05								3	chr3:50169794:C:T	50169794	0.000255399
	19	chr19:33769202:C:T	33769202	8.15718e-06	1							3	chr3:170618852:T:C	170618852	0.00025989								3	chr3:50186792:A:G	50186792	0.000169442
	19	chr19:38853494:G:A	38853494	1.99425e-07	1							3	chr3:175351928:T:G	175351928	0.000153239								3	chr3:52276426:G:A	52276426	0.000362568
	19	chr19:44879418:G:A	44879418	2.02386e-05	1							3	chr3:177262600:G:A	177262600	3.36488e-06								3	chr3:52291743:A:G	52291743	0.000113818
	19	chr19:56222056:C:A	56222056	5.11635e-10	1							3	chr3:178231666:G:A	178231666	5.06594e-05								3	chr3:52615732:A:G	52615732	4.00507e-05
	19	chr19:56853775:C:T	56853775	5.40331e-09	1							3	chr3:179260816:T:G	179260816	0.000106933								3	chr3:62018142:A:G	62018142	0.000255829
	20	chr20:85729:G:A	85729	1.04778e-05	1							3	chr3:180103342:C:A	180103342	0.000206733								3	chr3:66371982:G:A	66371982	0.000148518
	20	chr20:36881462:G:A	36881462	2.53869e-10	1							3	chr3:180311550:C:T	180311550	0.000425158								3	chr3:72900824:T:C	72900824	2.15665e-05
	20	chr20:36910139:T:C	36910139	2.52877e-06	1							3	chr3:184019094:G:A	184019094	0.000419711								3	chr3:88473596:A:G	88473596	0.000439177
	20	chr20:36950277:A:G	36950277	5.14873e-47	1							3	chr3:185574805:G:A	185574805	0.000169641								3	chr3:98065881:T:C	98065881	0.00028132
	20	chr20:43576421:G:A	43576421	3.64536e-07	1							3	chr3:195921614:C:T	195921614	6.5447e-05								3	chr3:100521336:C:A	100521336	0.000116043
	20	chr20:45837579:T:C	45837579	2.68368e-05	1							3	chr3:197513848:T:C	197513848	0.000116102								3	chr3:100660336:G:T	100660336	0.00044318
	20	chr20:63115991:G:A	63115991	6.19869e-06	1							3	chr3:197862968:C:T	197862968	0.00033573								3	chr3:101134987:T:C	101134987	0.000450464
	20	chr20:63540154:G:A	63540154	3.85301e-13	1							3	chr3:198116021:T:C	198116021	3.66016e-13								3	chr3:101253234:G:A	101253234	0.000105162
	20	chr20:63573544:T:C	63573544	1.70805e-17	1							3	chr3:198133382:G:A	198133382	1.02627e-05								3	chr3:101322385:T:G	101322385	9.17804e-05
	20	chr20:63595227:G:A	63595227	6.70934e-08	1							3	chr3:198136508:C:T	198136508	1.71356e-10								3	chr3:101538955:T:C	101538955	3.80531e-08
	20	chr20:63640895:T:C	63640895	8.6836e-64	1							4	chr4:767583:C:T	767583	0.000352022								3	chr3:101546116:A:G	101546116	6.90987e-05
	20	chr20:63661765:C:T	63661765	3.27265e-24	1							4	chr4:967403:A:G	967403	1.2337e-05								3	chr3:101612408:T:G	101612408	0.000322315
	20	chr20:63677001:C:T	63677001	2.79319e-52	1							4	chr4:2211441:G:A	2211441	3.8445e-08								3	chr3:110434330:C:A	110434330	0.000327959
	20	chr20:63711343:T:C	63711343	7.39946e-10	1							4	chr4:2266399:T:C	2266399	8.09935e-05								3	chr3:114729062:A:C	114729062	3.75993e-05
	20	chr20:63840174:T:C	63840174	1.28469e-23	1							4	chr4:7024182:T:C	7024182	0.000361501								3	chr3:114899986:T:C	114899986	0.00014312
	20	chr20:64046747:G:A	64046747	6.54696e-07	1							4	chr4:7040622:G:A	7040622	2.38342e-12								3	chr3:114912701:C:A	114912701	0.000126334
	20	chr20:64139364:T:C	64139364	3.85958e-06	1							4	chr4:7084548:G:A	7084548	1.41961e-06								3	chr3:118717985:A:G	118717985	0.000205442
	20	chr20:64172176:G:A	64172176	4.72172e-12	1							4	chr4:9944471:G:A	9944471	8.788e-08								3	chr3:122691681:T:C	122691681	0.00021505
	21	chr21:34003574:C:A	34003574	6.29492e-06	1							4	chr4:21507584:C:T	21507584	0.000439623								3	chr3:122814836:G:A	122814836	7.01892e-05
	22	chr22:21023045:C:T	21023045	1.31741e-05	1							4	chr4:21794255:C:T	21794255	0.000100689								3	chr3:122831264:T:C	122831264	1.67448e-05
	22	chr22:23538691:G:A	23538691	7.21041e-08	1							4	chr4:25610326:A:C	25610326	5.6761e-05								3	chr3:127167058:G:A	127167058	0.000177529
	22	chr22:24214190:A:G	24214190	2.4063e-05	1							4	chr4:27286885:C:T	27286885	0.000268312								3	chr3:128479261:G:A	128479261	0.000181213
	22	chr22:27792215:T:C	27792215	1.83743e-05	1							4	chr4:28897580:T:C	28897580	0.000379149								3	chr3:128496978:G:A	128496978	3.98547e-08
	22	chr22:28853014:A:G	28853014	1.12039e-05	1							4	chr4:38649595:G:A	38649595	0.000395421								3	chr3:128504457:G:A	128504457	1.31574e-08
	22	chr22:31442483:G:A	31442483	1.55042e-05	1							4	chr4:38800907:G:A	38800907	0.000417052								3	chr3:128549816:T:C	128549816	0.000467843
	22	chr22:34756605:T:C	34756605	3.36891e-05	1							4	chr4:38985152:G:T	38985152	0.000355255								3	chr3:128577380:T:C	128577380	1.63625e-05
	22	chr22:41244846:T:C	41244846	6.06792e-07	1							4	chr4:39029764:C:A	39029764	6.38293e-05								3	chr3:128586459:A:G	128586459	0.000128348
	22	chr22:45356618:A:G	45356618	4.36677e-07	1							4	chr4:39232357:G:A	39232357	1.79486e-05								3	chr3:128617180:G:A	128617180	4.64558e-08
	22	chr22:50187371:A:G	50187371	6.85915e-06	1							4	chr4:48877357:A:G	48877357	2.8778e-09								3	chr3:128635107:C:A	128635107	9.7259e-10
	22	chr22:50519091:G:A	50519091	4.81504e-18	1							4	chr4:51862158:G:T	51862158	3.21166e-06								3	chr3:128649589:C:T	128649589	0.000232745
												4	chr4:54571325:T:C	54571325	0.000330164								3	chr3:128701591:C:T	128701591	2.67855e-05
												4	chr4:56975199:C:T	56975199	0.000402504								3	chr3:133568206:A:G	133568206	2.16651e-06
												4	chr4:59392290:T:C	59392290	0.000337715								3	chr3:133583383:T:C	133583383	7.07832e-08
												4	chr4:61072924:T:C	61072924	0.000414448								3	chr3:133596895:G:A	133596895	3.50147e-07
												4	chr4:77903220:A:G	77903220	0.000189125								3	chr3:133658231:C:T	133658231	7.14628e-05
												4	chr4:87035522:C:T	87035522	8.788e-05								3	chr3:133677827:G:A	133677827	6.05913e-05
												4	chr4:87225008:C:T	87225008	3.55369e-07								3	chr3:133729491:T:C	133729491	0.000344215
												4	chr4:88239691:C:T	88239691	0.000131006								3	chr3:133739557:G:A	133739557	7.56241e-05
												4	chr4:94332112:G:A	94332112	9.4189e-05								3	chr3:134313522:G:A	134313522	0.000461371
												4	chr4:94518805:A:C	94518805	0.000411235								3	chr3:138135210:A:C	138135210	0.000134097
												4	chr4:94768849:A:G	94768849	0.000359592								3	chr3:138198607:G:A	138198607	4.60819e-05
												4	chr4:100885181:G:T	100885181	0.00022729								3	chr3:138247804:T:C	138247804	0.000176559
												4	chr4:103005678:A:G	103005678	6.66914e-05								3	chr3:138275505:T:G	138275505	5.20331e-06
												4	chr4:110211278:T:C	110211278	0.000310084								3	chr3:138314339:C:T	138314339	9.05983e-06
												4	chr4:110270834:G:A	110270834	0.000432892								3	chr3:138334345:A:G	138334345	0.000113962
												4	chr4:121032478:T:C	121032478	2.86457e-05								3	chr3:138379793:G:A	138379793	0.000440403
												4	chr4:121227632:A:G	121227632	0.000260621								3	chr3:138435953:G:A	138435953	6.88272e-07
												4	chr4:121546431:C:T	121546431	0.000218384								3	chr3:138437434:C:T	138437434	0.000476991
												4	chr4:121767171:A:G	121767171	9.65873e-08								3	chr3:138469643:C:T	138469643	0.000182025
												4	chr4:121839813:G:A	121839813	9.04399e-09								3	chr3:138628322:T:C	138628322	1.92358e-08
												4	chr4:121963554:T:C	121963554	2.81618e-06								3	chr3:138740374:A:G	138740374	7.56084e-07
												4	chr4:126831415:T:C	126831415	4.46694e-05								3	chr3:138905651:C:A	138905651	0.000379044
												4	chr4:152442460:T:C	152442460	1.82911e-05								3	chr3:138910173:G:A	138910173	6.01894e-07
												4	chr4:155356795:C:T	155356795	0.000203348								3	chr3:141374443:T:C	141374443	0.000476453
												4	chr4:163079801:G:A	163079801	2.43254e-05								3	chr3:141612723:T:C	141612723	8.29373e-05
												4	chr4:163080036:T:C	163080036	1.06412e-05								3	chr3:141624436:A:G	141624436	1.68287e-05
												4	chr4:163083594:G:A	163083594	2.45663e-06								3	chr3:141658996:C:T	141658996	0.000179626
												4	chr4:163097153:A:C	163097153	2.44017e-09								3	chr3:141863005:T:C	141863005	1.78817e-05
												4	chr4:163137360:T:C	163137360	4.38935e-10								3	chr3:141991617:C:T	141991617	0.000231286
												4	chr4:163164273:T:C	163164273	5.19159e-58								3	chr3:150889774:A:G	150889774	0.000128932
												4	chr4:163181563:G:A	163181563	1.26038e-37								3	chr3:155780763:G:A	155780763	0.000333327
												4	chr4:163260683:G:A	163260683	3.59575e-06								3	chr3:156762539:T:G	156762539	0.000336535
												4	chr4:163275942:C:A	163275942	2.72785e-10								3	chr3:156771989:A:C	156771989	9.05003e-05
												4	chr4:163456902:A:G	163456902	0.000203761								3	chr3:159743667:A:G	159743667	3.31604e-05
												4	chr4:163597876:C:A	163597876	5.11929e-05								3	chr3:159788850:T:C	159788850	1.36383e-05
												4	chr4:163606311:C:T	163606311	2.91273e-05								3	chr3:159947262:A:G	159947262	4.97073e-05
												4	chr4:169101524:G:A	169101524	0.000122817								3	chr3:159973324:T:C	159973324	1.77109e-05
												4	chr4:179396361:T:C	179396361	0.000350494								3	chr3:160213002:C:T	160213002	0.000121893
												4	chr4:185312583:C:T	185312583	1.09959e-05								3	chr3:160234491:A:G	160234491	2.89781e-06
												4	chr4:185972137:C:T	185972137	0.000418215								3	chr3:160243459:G:A	160243459	0.000418081
												4	chr4:186643309:G:A	186643309	0.000325874								3	chr3:160288563:T:C	160288563	2.71869e-05
												5	chr5:58183:G:A	58183	0.000182025								3	chr3:160289746:T:C	160289746	8.16357e-07
												5	chr5:76803:G:A	76803	2.81618e-08								3	chr3:160361086:T:C	160361086	2.24388e-13
												5	chr5:919382:A:G	919382	4.48425e-05								3	chr3:160544661:A:G	160544661	0.000105036
												5	chr5:1093145:C:T	1093145	3.24452e-07								3	chr3:160631746:C:A	160631746	3.72297e-08
												5	chr5:1115000:C:T	1115000	1.80397e-06								3	chr3:160662859:C:T	160662859	5.44365e-07
												5	chr5:1132163:T:C	1132163	0.00019756								3	chr3:160849581:C:T	160849581	0.000326535
												5	chr5:1173085:T:C	1173085	0.000286986								3	chr3:164144361:C:T	164144361	0.000281624
												5	chr5:1181883:T:G	1181883	0.000159919								3	chr3:165271686:A:G	165271686	0.000474231
												5	chr5:1203384:T:C	1203384	5.96376e-06								3	chr3:169005497:A:C	169005497	0.000282989
												5	chr5:1208292:T:C	1208292	8.14704e-06								3	chr3:169172443:G:A	169172443	0.000190933
												5	chr5:1214376:G:A	1214376	0.000184217								3	chr3:169255014:A:G	169255014	0.000237761
												5	chr5:1221084:T:C	1221084	2.46956e-08								3	chr3:169255432:C:T	169255432	0.000144794
												5	chr5:1228604:C:A	1228604	2.22792e-11								3	chr3:169330678:C:T	169330678	4.09091e-06
												5	chr5:1229592:G:T	1229592	5.44992e-07								3	chr3:169362397:T:G	169362397	0.000140394
												5	chr5:1253629:G:A	1253629	2.42605e-10								3	chr3:169372338:A:G	169372338	0.000228749
												5	chr5:1260937:G:A	1260937	6.42836e-15								3	chr3:169479714:C:T	169479714	1.12406e-05
												5	chr5:1280362:G:A	1280362	3.41665e-22								3	chr3:169487594:A:G	169487594	8.06325e-06
												5	chr5:1285859:C:A	1285859	1.03514e-175								3	chr3:169507018:C:T	169507018	5.01869e-05
												5	chr5:1287225:A:G	1287225	3.91742e-101								3	chr3:169580020:C:A	169580020	4.27238e-07
												5	chr5:1288432:T:C	1288432	8.88587e-26								3	chr3:169602145:A:G	169602145	6.39234e-06
												5	chr5:1295688:T:C	1295688	1.37025e-16								3	chr3:169609648:C:T	169609648	0.000201707
												5	chr5:1298972:C:T	1298972	5.33089e-24								3	chr3:169627879:A:G	169627879	9.04649e-05
												5	chr5:1302587:G:T	1302587	1.85866e-18								3	chr3:169631156:T:G	169631156	3.47696e-16
												5	chr5:1306681:G:A	1306681	6.99633e-06								3	chr3:169636622:A:G	169636622	7.17282e-08
												5	chr5:1308437:G:A	1308437	2.75785e-09								3	chr3:169636922:C:T	169636922	0.000166928
												5	chr5:1320589:C:T	1320589	2.42053e-06								3	chr3:169641856:C:A	169641856	5.57828e-25
												5	chr5:1320607:C:T	1320607	1.98838e-05								3	chr3:169670534:T:C	169670534	3.15573e-21
												5	chr5:1323081:T:C	1323081	9.54993e-21								3	chr3:169685758:C:A	169685758	1.02099e-10
												5	chr5:1356650:G:A	1356650	3.20413e-10								3	chr3:169716983:A:G	169716983	6.53552e-08
												5	chr5:1359140:G:A	1359140	2.18424e-11								3	chr3:169724575:A:G	169724575	1.0617e-42
												5	chr5:1363710:T:C	1363710	6.48575e-06								3	chr3:169730408:C:T	169730408	0.00010757
												5	chr5:1369562:G:A	1369562	7.48755e-06								3	chr3:169736715:T:G	169736715	0.000377555
												5	chr5:1379112:T:C	1379112	2.81048e-05								3	chr3:169740784:C:T	169740784	8.72971e-90
												5	chr5:1379628:G:A	1379628	7.20925e-05								3	chr3:169740802:G:A	169740802	4.82781e-05
												5	chr5:1379711:G:A	1379711	5.79442e-09								3	chr3:169764547:T:C	169764547	7.8343e-222
												5	chr5:1380061:G:A	1380061	1.78057e-08								3	chr3:169811630:G:A	169811630	2.31313e-11
												5	chr5:1384116:C:A	1384116	5.48997e-06								3	chr3:169816062:C:T	169816062	3.39125e-10
												5	chr5:1391409:G:A	1391409	2.07453e-09								3	chr3:169837084:A:G	169837084	5.01187e-112
												5	chr5:1401465:C:T	1401465	7.03461e-08								3	chr3:169845177:T:C	169845177	1.00274e-07
												5	chr5:1412490:C:T	1412490	0.000163068								3	chr3:169860216:T:C	169860216	6.76021e-05
												5	chr5:1415176:G:A	1415176	0.000126862								3	chr3:169865118:G:A	169865118	6.09509e-07
												5	chr5:1467896:C:T	1467896	1.97106e-08								3	chr3:169868281:T:C	169868281	3.19669e-48
												5	chr5:1472586:T:C	1472586	5.10164e-05								3	chr3:169876193:A:G	169876193	4.51544e-58
												5	chr5:1492001:G:A	1492001	1.85362e-06								3	chr3:169883258:A:G	169883258	2.07444e-45
												5	chr5:1553897:G:A	1553897	0.00041243								3	chr3:169889721:C:T	169889721	4.3441e-28
												5	chr5:1576908:G:A	1576908	7.33331e-08								3	chr3:169896109:T:C	169896109	1.20033e-17
												5	chr5:1593151:T:C	1593151	1.25788e-08								3	chr3:169914274:A:G	169914274	1.80717e-16
												5	chr5:1666559:G:A	1666559	2.06909e-08								3	chr3:169926167:C:T	169926167	9.07821e-16
												5	chr5:1701403:G:A	1701403	2.19649e-05								3	chr3:169931831:T:C	169931831	5.55316e-08
												5	chr5:1929851:T:G	1929851	0.000128543								3	chr3:169938017:A:C	169938017	3.42863e-06
												5	chr5:6289087:A:G	6289087	0.000421386								3	chr3:169943881:A:G	169943881	0.000193865
												5	chr5:12263988:G:A	12263988	1.63283e-05								3	chr3:169950421:T:C	169950421	1.91047e-10
												5	chr5:21515564:G:A	21515564	7.96691e-05								3	chr3:169963944:G:A	169963944	8.79508e-06
												5	chr5:35908193:C:T	35908193	3.37016e-05								3	chr3:169985296:C:A	169985296	9.12431e-18
												5	chr5:38274880:G:A	38274880	0.000198582								3	chr3:170000337:G:A	170000337	1.52051e-08
												5	chr5:51203855:A:G	51203855	3.23393e-05								3	chr3:170004987:A:G	170004987	8.08165e-15
												5	chr5:51445940:G:A	51445940	0.000230356								3	chr3:170014865:G:A	170014865	1.46998e-09
												5	chr5:51490578:A:G	51490578	1.89858e-07								3	chr3:170015640:C:A	170015640	0.000215139
												5	chr5:61754829:T:G	61754829	0.000105036								3	chr3:170030150:A:G	170030150	2.43388e-12
												5	chr5:64482403:A:G	64482403	0.000340455								3	chr3:170075524:G:A	170075524	3.46737e-07
												5	chr5:68227023:A:C	68227023	9.09934e-05								3	chr3:170085969:T:C	170085969	6.89446e-14
												5	chr5:72402399:C:T	72402399	4.39127e-05								3	chr3:170169041:C:T	170169041	6.19498e-08
												5	chr5:72479467:C:A	72479467	4.93753e-05								3	chr3:170201551:C:T	170201551	2.11631e-05
												5	chr5:88059189:G:A	88059189	0.0003478								3	chr3:170212406:C:T	170212406	0.000344342
												5	chr5:92211997:G:A	92211997	0.000155955								3	chr3:170226312:C:T	170226312	1.42092e-08
												5	chr5:94729500:T:C	94729500	4.27376e-06								3	chr3:170443388:T:C	170443388	0.000315777
												5	chr5:94746699:G:A	94746699	6.44051e-06								3	chr3:170491697:A:G	170491697	3.31093e-05
												5	chr5:99767504:T:C	99767504	0.000130903								3	chr3:170524593:T:C	170524593	2.91877e-09
												5	chr5:103518047:C:T	103518047	0.000313863								3	chr3:170532186:C:T	170532186	2.5906e-05
												5	chr5:103654895:T:G	103654895	0.000185682								3	chr3:170559957:G:A	170559957	1.53525e-05
												5	chr5:107241786:C:A	107241786	0.00027001								3	chr3:170562387:T:C	170562387	0.000291454
												5	chr5:109078797:C:T	109078797	0.00018508								3	chr3:170618852:T:C	170618852	0.00025989
												5	chr5:126845500:C:T	126845500	0.000356993								3	chr3:175351928:T:G	175351928	0.000153239
												5	chr5:127850371:A:G	127850371	0.00010583								3	chr3:177145044:C:T	177145044	0.000465747
												5	chr5:132061509:G:A	132061509	0.0002067								3	chr3:177249612:C:A	177249612	1.91836e-05
												5	chr5:132263012:T:C	132263012	0.000162645								3	chr3:177262600:G:A	177262600	3.36488e-06
												5	chr5:132796886:G:A	132796886	0.000175404								3	chr3:177272505:C:T	177272505	6.93633e-05
												5	chr5:132806585:G:A	132806585	0.000252476								3	chr3:178124220:G:T	178124220	0.000194756
												5	chr5:133090406:A:C	133090406	1.8801e-05								3	chr3:178231666:G:A	178231666	5.06594e-05
												5	chr5:133937362:T:C	133937362	0.00030795								3	chr3:178942545:G:A	178942545	0.000288018
												5	chr5:134524410:T:C	134524410	0.000202554								3	chr3:179260816:T:G	179260816	0.000106933
												5	chr5:134537887:C:T	134537887	0.000272992								3	chr3:180103342:C:A	180103342	0.000206733
												5	chr5:135185045:C:T	135185045	0.000288456								3	chr3:180311550:C:T	180311550	0.000425158
												5	chr5:135436576:T:C	135436576	9.02818e-05								3	chr3:184019094:G:A	184019094	0.000419711
												5	chr5:139345728:T:C	139345728	0.000142161								3	chr3:185574805:G:A	185574805	0.000169641
												5	chr5:139654558:G:A	139654558	1.01833e-05								3	chr3:195921614:C:T	195921614	6.5447e-05
												5	chr5:142859949:C:T	142859949	0.00033943								3	chr3:197513848:T:C	197513848	0.000116102
												5	chr5:145933157:C:T	145933157	0.000161053								3	chr3:197862968:C:T	197862968	0.00033573
												5	chr5:149673628:A:G	149673628	0.000105565								3	chr3:197893629:G:A	197893629	0.000448136
												5	chr5:151769887:T:C	151769887	4.00728e-06								3	chr3:197907152:G:A	197907152	2.13531e-08
												5	chr5:161091173:T:C	161091173	0.000281683								3	chr3:198008009:G:A	198008009	7.39571e-06
												5	chr5:167887847:C:A	167887847	0.0003145								3	chr3:198017327:A:G	198017327	0.000223517
												5	chr5:172327580:A:G	172327580	2.87746e-05								3	chr3:198051634:A:G	198051634	5.17881e-09
												5	chr5:173235021:T:C	173235021	0.000119914								3	chr3:198067377:C:A	198067377	9.58253e-06
												5	chr5:176903235:C:T	176903235	0.000408884								3	chr3:198116021:T:C	198116021	3.66016e-13
												5	chr5:178095030:A:G	178095030	0.000179296								3	chr3:198133382:G:A	198133382	1.02627e-05
												5	chr5:179008484:A:C	179008484	0.000272107								3	chr3:198136508:C:T	198136508	1.71356e-10
												6	chr6:148162:G:A	148162	5.95251e-16								4	chr4:767583:C:T	767583	0.000352022
												6	chr6:205610:G:A	205610	1.29903e-05								4	chr4:967403:A:G	967403	1.2337e-05
												6	chr6:206313:T:C	206313	6.3869e-07								4	chr4:2111039:A:G	2111039	9.13167e-07
												6	chr6:1021956:T:C	1021956	0.000165246								4	chr4:2144709:C:T	2144709	6.47918e-06
												6	chr6:6194734:T:C	6194734	0.000385762								4	chr4:2211441:G:A	2211441	3.8445e-08
												6	chr6:6473971:A:C	6473971	5.63638e-05								4	chr4:2255649:C:T	2255649	0.0004605
												6	chr6:6586825:A:G	6586825	8.31266e-05								4	chr4:2266399:T:C	2266399	8.09935e-05
												6	chr6:6761267:T:C	6761267	4.02328e-06								4	chr4:6911980:A:G	6911980	1.71352e-06
												6	chr6:10133752:A:G	10133752	0.000212295								4	chr4:6941130:T:G	6941130	1.15027e-05
												6	chr6:15661230:C:T	15661230	0.00031582								4	chr4:7024182:T:C	7024182	0.000361501
												6	chr6:17413875:G:A	17413875	0.00040372								4	chr4:7040499:G:A	7040499	4.7809e-06
												6	chr6:18925826:A:G	18925826	0.000131501								4	chr4:7040622:G:A	7040622	2.38342e-12
												6	chr6:22384498:C:T	22384498	0.000117687								4	chr4:7043930:C:A	7043930	3.89009e-06
												6	chr6:25086416:G:A	25086416	0.000352103								4	chr4:7053876:A:G	7053876	3.42642e-05
												6	chr6:25143018:T:G	25143018	0.000219412								4	chr4:7063143:G:A	7063143	7.51311e-05
												6	chr6:25177747:G:A	25177747	3.67198e-06								4	chr4:7083258:G:T	7083258	3.12846e-07
												6	chr6:25222274:C:T	25222274	1.12261e-06								4	chr4:7084548:G:A	7084548	1.41961e-06
												6	chr6:25266623:C:A	25266623	0.000130933								4	chr4:7092107:A:G	7092107	3.87641e-07
												6	chr6:25449041:T:C	25449041	0.000101202								4	chr4:7099321:C:T	7099321	6.80111e-05
												6	chr6:25629430:T:C	25629430	2.80085e-05								4	chr4:9918723:T:C	9918723	4.54182e-05
												6	chr6:25867338:G:A	25867338	3.81505e-07								4	chr4:9944471:G:A	9944471	8.788e-08
												6	chr6:25874195:G:A	25874195	7.99466e-15								4	chr4:9974481:G:A	9974481	0.000357487
												6	chr6:26070475:G:A	26070475	0.000138178								4	chr4:10006280:C:T	10006280	0.000255541
												6	chr6:26148098:A:G	26148098	6.87306e-07								4	chr4:10105807:A:G	10105807	0.000123977
												6	chr6:26340802:C:T	26340802	8.2247e-07								4	chr4:21507584:C:T	21507584	0.000439623
												6	chr6:26340834:G:A	26340834	4.0345e-05								4	chr4:21794255:C:T	21794255	0.000100689
												6	chr6:26379804:A:G	26379804	6.20483e-09								4	chr4:25610326:A:C	25610326	5.6761e-05
												6	chr6:26884006:A:G	26884006	1.41707e-06								4	chr4:27286885:C:T	27286885	0.000268312
												6	chr6:27321997:T:C	27321997	2.26548e-05								4	chr4:28897580:T:C	28897580	0.000379149
												6	chr6:27649108:T:C	27649108	1.84243e-06								4	chr4:38649595:G:A	38649595	0.000395421
												6	chr6:28443526:A:G	28443526	2.8833e-07								4	chr4:38800907:G:A	38800907	0.000417052
												6	chr6:28722323:G:A	28722323	2.40381e-15								4	chr4:38985152:G:T	38985152	0.000355255
												6	chr6:29388269:G:A	29388269	3.88597e-07								4	chr4:39029764:C:A	39029764	6.38293e-05
												6	chr6:29638984:G:A	29638984	1.11276e-15								4	chr4:39232357:G:A	39232357	1.79486e-05
												6	chr6:29696535:C:T	29696535	0.000229456								4	chr4:39353814:T:C	39353814	0.000310914
												6	chr6:29710010:C:T	29710010	3.70075e-08								4	chr4:48465175:C:T	48465175	1.86119e-05
												6	chr6:29865142:A:G	29865142	6.37852e-07								4	chr4:48650202:T:G	48650202	2.95522e-05
												6	chr6:30097542:G:A	30097542	2.55782e-06								4	chr4:48877357:A:G	48877357	2.8778e-09
												6	chr6:30281405:T:C	30281405	1.41736e-06								4	chr4:48938889:A:G	48938889	4.1205e-05
												6	chr6:30328294:C:T	30328294	3.5794e-09								4	chr4:48977068:G:A	48977068	0.000416994
												6	chr6:30389399:T:C	30389399	0.00012878								4	chr4:49052663:T:G	49052663	0.000358815
												6	chr6:30490287:G:A	30490287	1.45218e-05								4	chr4:49059124:T:C	49059124	6.71924e-07
												6	chr6:30754526:A:G	30754526	1.25571e-05								4	chr4:51862158:G:T	51862158	3.21166e-06
												6	chr6:30932650:T:G	30932650	2.02027e-05								4	chr4:52060947:C:A	52060947	2.93968e-05
												6	chr6:30965354:A:G	30965354	1.81343e-11								4	chr4:54571325:T:C	54571325	0.000330164
												6	chr6:30968471:G:A	30968471	8.96045e-05								4	chr4:56975199:C:T	56975199	0.000402504
												6	chr6:30987096:G:A	30987096	2.31953e-06								4	chr4:59392290:T:C	59392290	0.000337715
												6	chr6:31024947:T:C	31024947	4.3379e-06								4	chr4:61072924:T:C	61072924	0.000414448
												6	chr6:31053301:A:G	31053301	5.0015e-11								4	chr4:77903220:A:G	77903220	0.000189125
												6	chr6:31114212:T:C	31114212	2.2847e-08								4	chr4:87035522:C:T	87035522	8.788e-05
												6	chr6:31135107:T:C	31135107	8.52963e-05								4	chr4:87075593:G:A	87075593	0.000298965
												6	chr6:31174520:C:A	31174520	9.64717e-11								4	chr4:87112200:T:G	87112200	2.04767e-05
												6	chr6:31238429:C:T	31238429	1.30173e-10								4	chr4:87225008:C:T	87225008	3.55369e-07
												6	chr6:31275633:G:T	31275633	7.05765e-07								4	chr4:87234416:A:G	87234416	0.00040205
												6	chr6:31281109:C:T	31281109	0.000104249								4	chr4:88222265:C:A	88222265	0.000414343
												6	chr6:31281816:G:A	31281816	0.0001422								4	chr4:88239691:C:T	88239691	0.000131006
												6	chr6:31332007:C:A	31332007	3.34873e-07								4	chr4:94028287:C:T	94028287	0.00013546
												6	chr6:31347484:C:A	31347484	2.89714e-06								4	chr4:94181680:A:G	94181680	0.000227971
												6	chr6:31352910:C:A	31352910	0.000203967								4	chr4:94332112:G:A	94332112	9.4189e-05
												6	chr6:31383753:T:C	31383753	1.49087e-05								4	chr4:94518805:A:C	94518805	0.000411235
												6	chr6:31493374:T:G	31493374	3.02023e-06								4	chr4:94768849:A:G	94768849	0.000359592
												6	chr6:31521867:A:G	31521867	2.77645e-06								4	chr4:100377779:A:G	100377779	0.000300843
												6	chr6:31531625:G:A	31531625	1.71009e-06								4	chr4:100885181:G:T	100885181	0.00022729
												6	chr6:31572364:A:C	31572364	4.37613e-09								4	chr4:102839093:A:C	102839093	0.000223666
												6	chr6:31600692:G:A	31600692	1.35145e-14								4	chr4:103005678:A:G	103005678	6.66914e-05
												6	chr6:31633736:A:G	31633736	1.25603e-24								4	chr4:110211278:T:C	110211278	0.000310084
												6	chr6:31645962:T:C	31645962	9.34975e-15								4	chr4:110270834:G:A	110270834	0.000432892
												6	chr6:31707724:G:A	31707724	0.000105558								4	chr4:120948678:G:A	120948678	0.000147106
												6	chr6:31781043:G:A	31781043	0.000259084								4	chr4:121032478:T:C	121032478	2.86457e-05
												6	chr6:31873278:G:A	31873278	3.11258e-06								4	chr4:121227632:A:G	121227632	0.000260621
												6	chr6:31876147:C:T	31876147	1.27703e-14								4	chr4:121546431:C:T	121546431	0.000218384
												6	chr6:32218370:C:A	32218370	7.284e-06								4	chr4:121767171:A:G	121767171	9.65873e-08
												6	chr6:32223264:G:A	32223264	5.45444e-05								4	chr4:121800257:C:T	121800257	0.000322894
												6	chr6:32249408:T:C	32249408	3.15929e-06								4	chr4:121839813:G:A	121839813	9.04399e-09
												6	chr6:32347100:A:G	32347100	6.01866e-12								4	chr4:121960787:A:G	121960787	0.000165014
												6	chr6:32371870:T:C	32371870	3.23162e-10								4	chr4:121963554:T:C	121963554	2.81618e-06
												6	chr6:32378714:G:A	32378714	1.63595e-09								4	chr4:126831415:T:C	126831415	4.46694e-05
												6	chr6:32593647:C:T	32593647	6.74186e-07								4	chr4:138512922:T:C	138512922	0.000454862
												6	chr6:32616142:T:C	32616142	3.38946e-05								4	chr4:152442460:T:C	152442460	1.82911e-05
												6	chr6:32684805:G:A	32684805	2.03596e-08								4	chr4:155356795:C:T	155356795	0.000203348
												6	chr6:32706117:C:T	32706117	0.000267079								4	chr4:163079801:G:A	163079801	2.43254e-05
												6	chr6:32709636:A:G	32709636	7.65773e-05								4	chr4:163080036:T:C	163080036	1.06412e-05
												6	chr6:32731211:C:A	32731211	1.32349e-05								4	chr4:163080477:C:T	163080477	3.66775e-19
												6	chr6:32742213:C:T	32742213	4.73533e-05								4	chr4:163083594:G:A	163083594	2.45663e-06
												6	chr6:32765851:C:T	32765851	1.59305e-05								4	chr4:163097153:A:C	163097153	2.44017e-09
												6	chr6:32789325:T:C	32789325	1.13514e-06								4	chr4:163116149:T:C	163116149	3.90571e-16
												6	chr6:32805079:A:C	32805079	0.000207797								4	chr4:163137360:T:C	163137360	4.38935e-10
												6	chr6:32829907:A:G	32829907	5.09636e-05								4	chr4:163164273:T:C	163164273	5.19159e-58
												6	chr6:32837021:G:A	32837021	0.000375198								4	chr4:163181563:G:A	163181563	1.26038e-37
												6	chr6:32932824:T:C	32932824	0.000145164								4	chr4:163185313:A:G	163185313	6.00344e-19
												6	chr6:32932865:C:T	32932865	6.6936e-05								4	chr4:163260683:G:A	163260683	3.59575e-06
												6	chr6:32967431:A:G	32967431	2.40508e-05								4	chr4:163261581:A:C	163261581	0.000238248
												6	chr6:33037561:G:A	33037561	2.70982e-05								4	chr4:163275942:C:A	163275942	2.72785e-10
												6	chr6:33070417:G:A	33070417	0.000357355								4	chr4:163317647:C:A	163317647	0.00011397
												6	chr6:33134759:C:A	33134759	1.12083e-05								4	chr4:163351705:T:C	163351705	4.44314e-06
												6	chr6:33229794:C:T	33229794	5.5115e-05								4	chr4:163358331:A:G	163358331	0.00037819
												6	chr6:33514184:C:T	33514184	0.000142959								4	chr4:163456902:A:G	163456902	0.000203761
												6	chr6:33672466:C:A	33672466	0.000126421								4	chr4:163597876:C:A	163597876	5.11929e-05
												6	chr6:33709884:G:A	33709884	7.2726e-06								4	chr4:163606311:C:T	163606311	2.91273e-05
												6	chr6:36378200:G:A	36378200	0.000189047								4	chr4:163608429:A:G	163608429	3.56895e-05
												6	chr6:42709089:G:A	42709089	0.000173065								4	chr4:169101524:G:A	169101524	0.000122817
												6	chr6:49289574:T:G	49289574	0.000230314								4	chr4:179396361:T:C	179396361	0.000350494
												6	chr6:56868556:G:A	56868556	0.000115827								4	chr4:185312583:C:T	185312583	1.09959e-05
												6	chr6:63076700:G:A	63076700	0.000408066								4	chr4:185972137:C:T	185972137	0.000418215
												6	chr6:104981636:C:T	104981636	0.000140534								4	chr4:186643309:G:A	186643309	0.000325874
												6	chr6:109268801:A:G	109268801	1.08848e-07								5	chr5:58183:G:A	58183	0.000182025
												6	chr6:112030246:A:G	112030246	0.000159867								5	chr5:76803:G:A	76803	2.81618e-08
												6	chr6:123827897:A:C	123827897	6.07911e-05								5	chr5:78535:G:A	78535	0.000320007
												6	chr6:129689997:C:A	129689997	0.00030013								5	chr5:280955:G:A	280955	0.000215541
												6	chr6:130107034:T:C	130107034	0.000115859								5	chr5:919382:A:G	919382	4.48425e-05
												6	chr6:135241769:A:G	135241769	3.71912e-07								5	chr5:1093145:C:T	1093145	3.24452e-07
												6	chr6:148553315:C:T	148553315	4.30378e-05								5	chr5:1093746:C:T	1093746	0.000123783
												6	chr6:150931849:G:A	150931849	0.000376504								5	chr5:1099852:C:A	1099852	2.76592e-05
												6	chr6:151880872:T:C	151880872	0.000176344								5	chr5:1107670:G:A	1107670	1.58723e-05
												6	chr6:151971537:T:C	151971537	6.45119e-06								5	chr5:1113867:T:C	1113867	1.87129e-05
												6	chr6:156518438:C:T	156518438	7.23203e-05								5	chr5:1115000:C:T	1115000	1.80397e-06
												6	chr6:164859264:A:C	164859264	0.000423487								5	chr5:1116930:G:A	1116930	1.71072e-06
												6	chr6:164896308:T:C	164896308	0.000110637								5	chr5:1132163:T:C	1132163	0.00019756
												6	chr6:170346204:A:C	170346204	3.56189e-05								5	chr5:1152133:T:C	1152133	0.000444324
												7	chr7:3940771:A:C	3940771	0.000381224								5	chr5:1173085:T:C	1173085	0.000286986
												7	chr7:9583985:T:C	9583985	0.000370007								5	chr5:1181883:T:G	1181883	0.000159919
												7	chr7:21910268:A:C	21910268	3.04958e-05								5	chr5:1203384:T:C	1203384	5.96376e-06
												7	chr7:22854373:A:C	22854373	8.92976e-05								5	chr5:1207201:G:A	1207201	0.000179032
												7	chr7:22857576:G:A	22857576	0.000334118								5	chr5:1208292:T:C	1208292	8.14704e-06
												7	chr7:23254897:A:G	23254897	4.44898e-05								5	chr5:1214376:G:A	1214376	0.000184217
												7	chr7:23552205:A:G	23552205	1.43215e-06								5	chr5:1221084:T:C	1221084	2.46956e-08
												7	chr7:23665811:C:A	23665811	8.93326e-09								5	chr5:1228604:C:A	1228604	2.22792e-11
												7	chr7:23722910:G:A	23722910	1.74281e-05								5	chr5:1229592:G:T	1229592	5.44992e-07
												7	chr7:23746570:G:T	23746570	2.2108e-08								5	chr5:1247758:T:C	1247758	1.40867e-10
												7	chr7:23875428:T:C	23875428	6.94592e-05								5	chr5:1253629:G:A	1253629	2.42605e-10
												7	chr7:23898941:T:C	23898941	4.87674e-05								5	chr5:1260937:G:A	1260937	6.42836e-15
												7	chr7:24396460:C:A	24396460	1.98048e-05								5	chr5:1266111:T:C	1266111	8.48848e-08
												7	chr7:28826110:C:T	28826110	0.000385478								5	chr5:1266195:A:G	1266195	4.97817e-06
												7	chr7:29319162:T:C	29319162	0.000336837								5	chr5:1277462:G:A	1277462	1.06243e-84
												7	chr7:32495825:C:A	32495825	0.00028566								5	chr5:1279675:C:T	1279675	4.53524e-53
												7	chr7:32935184:A:G	32935184	2.78215e-05								5	chr5:1280362:G:A	1280362	3.41665e-22
												7	chr7:32968612:G:A	32968612	0.000292489								5	chr5:1285859:C:A	1285859	1.03514e-175
												7	chr7:33327392:A:C	33327392	0.000201085								5	chr5:1287079:G:A	1287079	1.47299e-93
												7	chr7:33914267:C:T	33914267	0.000176539								5	chr5:1287225:A:G	1287225	3.91742e-101
												7	chr7:44191971:T:G	44191971	0.000152897								5	chr5:1288432:T:C	1288432	8.88587e-26
												7	chr7:50218717:C:T	50218717	2.38655e-07								5	chr5:1295688:T:C	1295688	1.37025e-16
												7	chr7:50298903:G:A	50298903	0.000259573								5	chr5:1295957:A:G	1295957	1.66418e-16
												7	chr7:50609586:G:A	50609586	7.59347e-05								5	chr5:1297739:C:T	1297739	2.06158e-44
												7	chr7:51093966:A:G	51093966	0.000177914								5	chr5:1297902:G:A	1297902	6.42984e-15
												7	chr7:54853213:C:T	54853213	0.000293083								5	chr5:1298530:G:A	1298530	4.14047e-10
												7	chr7:66708053:A:G	66708053	4.66402e-05								5	chr5:1298667:C:T	1298667	5.36167e-21
												7	chr7:67411580:G:A	67411580	0.000318258								5	chr5:1298972:C:T	1298972	5.33089e-24
												7	chr7:68557326:A:G	68557326	0.000375077								5	chr5:1299910:G:T	1299910	0.000239095
												7	chr7:69079546:T:C	69079546	5.15561e-05								5	chr5:1300324:G:A	1300324	1.49541e-06
												7	chr7:76422774:A:G	76422774	1.33521e-05								5	chr5:1302587:G:T	1302587	1.85866e-18
												7	chr7:76658955:G:A	76658955	1.73133e-05								5	chr5:1305863:G:A	1305863	1.42384e-05
												7	chr7:88429425:G:A	88429425	0.000342507								5	chr5:1306681:G:A	1306681	6.99633e-06
												7	chr7:88633436:C:A	88633436	0.000121983								5	chr5:1308437:G:A	1308437	2.75785e-09
												7	chr7:97681459:G:A	97681459	0.000404334								5	chr5:1320589:C:T	1320589	2.42053e-06
												7	chr7:99292614:A:G	99292614	0.000388052								5	chr5:1320607:C:T	1320607	1.98838e-05
												7	chr7:99425795:G:A	99425795	0.000312896								5	chr5:1323081:T:C	1323081	9.54993e-21
												7	chr7:100174226:A:G	100174226	2.54203e-05								5	chr5:1337832:A:G	1337832	1.05257e-08
												7	chr7:100260882:C:T	100260882	7.80836e-10								5	chr5:1356650:G:A	1356650	3.20413e-10
												7	chr7:100340860:C:T	100340860	9.54553e-05								5	chr5:1359018:T:C	1359018	1.96472e-06
												7	chr7:100467096:A:G	100467096	0.000214102								5	chr5:1359140:G:A	1359140	2.18424e-11
												7	chr7:102303871:G:A	102303871	0.000178443								5	chr5:1363710:T:C	1363710	6.48575e-06
												7	chr7:102402905:C:T	102402905	0.000162495								5	chr5:1364949:G:A	1364949	8.27752e-11
												7	chr7:110830274:A:G	110830274	6.53191e-05								5	chr5:1369562:G:A	1369562	7.48755e-06
												7	chr7:120621015:T:C	120621015	0.000242036								5	chr5:1374597:G:A	1374597	2.23728e-07
												7	chr7:123767996:G:A	123767996	3.00642e-08								5	chr5:1377071:T:C	1377071	1.25516e-12
												7	chr7:123792734:T:G	123792734	5.6343e-05								5	chr5:1379112:T:C	1379112	2.81048e-05
												7	chr7:123803185:G:A	123803185	1.84553e-05								5	chr5:1379628:G:A	1379628	7.20925e-05
												7	chr7:124052363:G:T	124052363	8.01106e-05								5	chr5:1379711:G:A	1379711	5.79442e-09
												7	chr7:124690282:C:A	124690282	6.53055e-07								5	chr5:1380061:G:A	1380061	1.78057e-08
												7	chr7:124709552:G:A	124709552	5.7044e-06								5	chr5:1384116:C:A	1384116	5.48997e-06
												7	chr7:124731830:G:A	124731830	1.07758e-05								5	chr5:1391409:G:A	1391409	2.07453e-09
												7	chr7:124748150:G:A	124748150	5.99239e-22								5	chr5:1401465:C:T	1401465	7.03461e-08
												7	chr7:124752703:C:T	124752703	1.90209e-05								5	chr5:1412490:C:T	1412490	0.000163068
												7	chr7:124816466:C:A	124816466	5.73258e-07								5	chr5:1415176:G:A	1415176	0.000126862
												7	chr7:124880912:C:A	124880912	7.51796e-40								5	chr5:1443613:T:C	1443613	2.45641e-06
												7	chr7:124996124:A:G	124996124	7.30298e-11								5	chr5:1467896:C:T	1467896	1.97106e-08
												7	chr7:125230022:G:A	125230022	1.35613e-11								5	chr5:1470785:G:A	1470785	7.88733e-05
												7	chr7:125288924:C:A	125288924	2.2182e-06								5	chr5:1472586:T:C	1472586	5.10164e-05
												7	chr7:128153596:A:G	128153596	0.000181372								5	chr5:1492001:G:A	1492001	1.85362e-06
												7	chr7:128933913:G:A	128933913	2.33722e-12								5	chr5:1553897:G:A	1553897	0.00041243
												7	chr7:129001852:G:A	129001852	4.66939e-08								5	chr5:1560055:C:A	1560055	5.15276e-08
												7	chr7:129055225:A:G	129055225	9.66451e-06								5	chr5:1576908:G:A	1576908	7.33331e-08
												7	chr7:129071174:G:A	129071174	8.25373e-06								5	chr5:1593151:T:C	1593151	1.25788e-08
												7	chr7:130045757:G:A	130045757	9.52752e-06								5	chr5:1635562:A:G	1635562	1.36311e-06
												7	chr7:135794825:C:T	135794825	0.00034716								5	chr5:1638372:A:G	1638372	0.000207472
												7	chr7:136132911:C:T	136132911	0.000136644								5	chr5:1666559:G:A	1666559	2.06909e-08
												7	chr7:136150683:C:T	136150683	0.000111836								5	chr5:1676003:C:A	1676003	3.72315e-05
												7	chr7:138720162:A:G	138720162	0.000108988								5	chr5:1701403:G:A	1701403	2.19649e-05
												7	chr7:148738247:A:G	148738247	0.000145204								5	chr5:1724518:G:A	1724518	0.00023244
												7	chr7:148833412:G:A	148833412	0.000344755								5	chr5:1921876:T:C	1921876	0.000248273
												7	chr7:150353338:T:C	150353338	0.000288138								5	chr5:1929851:T:G	1929851	0.000128543
												7	chr7:154807198:A:G	154807198	0.000154174								5	chr5:4893279:G:A	4893279	0.000469991
												7	chr7:159235495:G:A	159235495	1.10007e-07								5	chr5:6289087:A:G	6289087	0.000421386
												7	chr7:159247550:T:C	159247550	1.08256e-08								5	chr5:12263988:G:A	12263988	1.63283e-05
												7	chr7:159281898:A:G	159281898	4.32613e-12								5	chr5:12448591:C:T	12448591	0.00038154
												8	chr8:213249:T:C	213249	7.13132e-05								5	chr5:21515564:G:A	21515564	7.96691e-05
												8	chr8:3830395:G:A	3830395	0.000221942								5	chr5:31171194:G:A	31171194	0.000469418
												8	chr8:6138661:C:T	6138661	0.000447724								5	chr5:35833166:T:C	35833166	0.000191329
												8	chr8:6841372:A:G	6841372	0.000390005								5	chr5:35908193:C:T	35908193	3.37016e-05
												8	chr8:6964095:T:C	6964095	4.72226e-05								5	chr5:38274880:G:A	38274880	0.000198582
												8	chr8:15140010:C:T	15140010	0.000211758								5	chr5:51203855:A:G	51203855	3.23393e-05
												8	chr8:16911092:G:A	16911092	0.000181941								5	chr5:51339044:C:T	51339044	2.85424e-05
												8	chr8:18084530:C:T	18084530	2.89494e-05								5	chr5:51422382:G:A	51422382	9.91813e-06
												8	chr8:21869723:C:T	21869723	7.02619e-05								5	chr5:51445940:G:A	51445940	0.000230356
												8	chr8:21979217:A:G	21979217	2.72647e-12								5	chr5:51490578:A:G	51490578	1.89858e-07
												8	chr8:22034428:G:A	22034428	4.78443e-05								5	chr5:51516904:T:C	51516904	8.19842e-05
												8	chr8:22038586:A:G	22038586	2.29414e-06								5	chr5:51628669:G:A	51628669	0.000278183
												8	chr8:22329105:C:A	22329105	5.63352e-05								5	chr5:61754829:T:G	61754829	0.000105036
												8	chr8:22748634:G:T	22748634	1.04364e-06								5	chr5:64482403:A:G	64482403	0.000340455
												8	chr8:30331375:T:C	30331375	0.000440494								5	chr5:68227023:A:C	68227023	9.09934e-05
												8	chr8:30964578:G:A	30964578	0.00027313								5	chr5:72402399:C:T	72402399	4.39127e-05
												8	chr8:31120201:T:C	31120201	5.25884e-05								5	chr5:72479467:C:A	72479467	4.93753e-05
												8	chr8:31425368:C:T	31425368	0.000428716								5	chr5:84086822:T:G	84086822	0.000459029
												8	chr8:42670682:C:T	42670682	0.000446838								5	chr5:88059189:G:A	88059189	0.0003478
												8	chr8:46912846:C:A	46912846	0.000156297								5	chr5:92211997:G:A	92211997	0.000155955
												8	chr8:47499323:G:A	47499323	3.04719e-11								5	chr5:94570410:A:G	94570410	0.000467714
												8	chr8:48141897:C:A	48141897	0.000358649								5	chr5:94729500:T:C	94729500	4.27376e-06
												8	chr8:51613501:G:A	51613501	0.000414792								5	chr5:94746699:G:A	94746699	6.44051e-06
												8	chr8:55748505:A:C	55748505	0.00035573								5	chr5:94747960:C:T	94747960	0.000473544
												8	chr8:55770738:C:A	55770738	4.12572e-16								5	chr5:97449674:A:G	97449674	0.000447858
												8	chr8:56314526:G:A	56314526	1.5928e-06								5	chr5:99767504:T:C	99767504	0.000130903
												8	chr8:70429862:T:G	70429862	0.000160813								5	chr5:103518047:C:T	103518047	0.000313863
												8	chr8:72939640:T:C	72939640	4.10932e-05								5	chr5:103654895:T:G	103654895	0.000185682
												8	chr8:72999428:C:T	72999428	7.49549e-25								5	chr5:107241786:C:A	107241786	0.00027001
												8	chr8:73014627:A:G	73014627	7.05651e-05								5	chr5:109078797:C:T	109078797	0.00018508
												8	chr8:73053536:G:A	73053536	3.95622e-06								5	chr5:120042655:A:G	120042655	0.000454433
												8	chr8:73060214:G:A	73060214	9.01986e-07								5	chr5:126845500:C:T	126845500	0.000356993
												8	chr8:73078978:A:G	73078978	1.28354e-05								5	chr5:127850371:A:G	127850371	0.00010583
												8	chr8:73084443:C:T	73084443	0.00028442								5	chr5:132061509:G:A	132061509	0.0002067
												8	chr8:73107363:G:A	73107363	1.66096e-05								5	chr5:132263012:T:C	132263012	0.000162645
												8	chr8:73184214:C:A	73184214	0.000275448								5	chr5:132796886:G:A	132796886	0.000175404
												8	chr8:73197137:C:T	73197137	3.09863e-05								5	chr5:132806585:G:A	132806585	0.000252476
												8	chr8:73505189:G:A	73505189	0.000373672								5	chr5:133090406:A:C	133090406	1.8801e-05
												8	chr8:73634246:G:A	73634246	0.000331215								5	chr5:133108436:G:A	133108436	2.12398e-05
												8	chr8:84500738:C:T	84500738	0.000182448								5	chr5:133138363:C:A	133138363	3.99402e-05
												8	chr8:94556641:G:A	94556641	0.000289328								5	chr5:133937362:T:C	133937362	0.00030795
												8	chr8:94559374:G:A	94559374	4.88461e-10								5	chr5:134524410:T:C	134524410	0.000202554
												8	chr8:94693182:A:G	94693182	0.000110917								5	chr5:134537887:C:T	134537887	0.000272992
												8	chr8:96794206:A:G	96794206	9.76945e-05								5	chr5:135185045:C:T	135185045	0.000288456
												8	chr8:97272892:T:C	97272892	0.000443711								5	chr5:135436576:T:C	135436576	9.02818e-05
												8	chr8:100480245:A:G	100480245	0.000381645								5	chr5:139345728:T:C	139345728	0.000142161
												8	chr8:101126122:T:C	101126122	0.000205447								5	chr5:139654558:G:A	139654558	1.01833e-05
												8	chr8:105298689:C:T	105298689	0.000406209								5	chr5:142859949:C:T	142859949	0.00033943
												8	chr8:113718823:G:A	113718823	0.000138618								5	chr5:145933157:C:T	145933157	0.000161053
												8	chr8:119948809:C:T	119948809	0.000141159								5	chr5:149673628:A:G	149673628	0.000105565
												8	chr8:121668500:T:G	121668500	0.000215581								5	chr5:151769887:T:C	151769887	4.00728e-06
												9	chr9:817167:A:G	817167	0.000420407								5	chr5:151770101:A:G	151770101	0.000109582
												9	chr9:826656:G:A	826656	1.70004e-05								5	chr5:161091173:T:C	161091173	0.000281683
												9	chr9:4940487:G:A	4940487	0.000360214								5	chr5:167887847:C:A	167887847	0.0003145
												9	chr9:8999510:C:T	8999510	0.00041547								5	chr5:172327580:A:G	172327580	2.87746e-05
												9	chr9:9213245:C:T	9213245	4.85266e-06								5	chr5:173235021:T:C	173235021	0.000119914
												9	chr9:9272236:A:C	9272236	0.000158085								5	chr5:176903235:C:T	176903235	0.000408884
												9	chr9:10388898:T:C	10388898	4.5246e-05								5	chr5:178095030:A:G	178095030	0.000179296
												9	chr9:10962007:C:T	10962007	0.000130413								5	chr5:179008484:A:C	179008484	0.000272107
												9	chr9:14269557:A:G	14269557	0.000149266								6	chr6:148162:G:A	148162	5.95251e-16
												9	chr9:16507739:C:A	16507739	0.000327695								6	chr6:192106:G:A	192106	5.78296e-07
												9	chr9:22138763:T:C	22138763	0.000367147								6	chr6:205610:G:A	205610	1.29903e-05
												9	chr9:23781423:T:C	23781423	0.000113394								6	chr6:206313:T:C	206313	6.3869e-07
												9	chr9:25971719:G:A	25971719	0.00015378								6	chr6:1021956:T:C	1021956	0.000165246
												9	chr9:32719800:G:A	32719800	0.000176133								6	chr6:6194734:T:C	6194734	0.000385762
												9	chr9:33102870:C:T	33102870	1.39357e-05								6	chr6:6473971:A:C	6473971	5.63638e-05
												9	chr9:33599066:A:G	33599066	8.93985e-05								6	chr6:6584554:T:C	6584554	0.00019593
												9	chr9:33619948:C:T	33619948	3.94621e-08								6	chr6:6586825:A:G	6586825	8.31266e-05
												9	chr9:33753552:C:T	33753552	3.31612e-06								6	chr6:6761267:T:C	6761267	4.02328e-06
												9	chr9:33857805:C:T	33857805	6.41461e-07								6	chr6:10133752:A:G	10133752	0.000212295
												9	chr9:34063621:G:A	34063621	0.000291783								6	chr6:15661230:C:T	15661230	0.00031582
												9	chr9:34107507:C:T	34107507	8.61192e-26								6	chr6:17413875:G:A	17413875	0.00040372
												9	chr9:34124862:A:G	34124862	0.00018019								6	chr6:18925826:A:G	18925826	0.000131501
												9	chr9:34127765:A:C	34127765	4.85121e-08								6	chr6:22384498:C:T	22384498	0.000117687
												9	chr9:34208364:C:T	34208364	0.000221004								6	chr6:25120559:T:C	25120559	2.21304e-06
												9	chr9:35261554:A:G	35261554	0.000334372								6	chr6:25143018:T:G	25143018	0.000219412
												9	chr9:37058147:A:C	37058147	0.000174353								6	chr6:25177747:G:A	25177747	3.67198e-06
												9	chr9:76511656:G:A	76511656	1.31371e-05								6	chr6:25179245:A:G	25179245	1.22524e-05
												9	chr9:80645007:C:A	80645007	0.000315762								6	chr6:25222274:C:T	25222274	1.12261e-06
												9	chr9:83582829:G:A	83582829	0.00036546								6	chr6:25258909:C:T	25258909	0.000456941
												9	chr9:83918084:T:C	83918084	6.25648e-06								6	chr6:25266623:C:A	25266623	0.000130933
												9	chr9:84510253:T:G	84510253	0.000361743								6	chr6:25295030:T:C	25295030	0.000220247
												9	chr9:87554757:C:A	87554757	0.000239012								6	chr6:25328562:A:G	25328562	0.000364301
												9	chr9:89287251:G:A	89287251	0.000356271								6	chr6:25355850:A:G	25355850	7.73321e-06
												9	chr9:93982238:A:G	93982238	2.49603e-05								6	chr6:25384133:C:T	25384133	5.17798e-09
												9	chr9:94303157:C:T	94303157	9.44604e-06								6	chr6:25414309:T:C	25414309	1.0791e-07
												9	chr9:94374451:G:A	94374451	0.000441459								6	chr6:25449041:T:C	25449041	0.000101202
												9	chr9:97714913:G:A	97714913	9.18333e-05								6	chr6:25629430:T:C	25629430	2.80085e-05
												9	chr9:103816337:G:A	103816337	0.00034321								6	chr6:25664813:C:T	25664813	0.000343526
												9	chr9:106699032:C:T	106699032	0.000141739								6	chr6:25683052:A:C	25683052	1.17295e-06
												9	chr9:106814990:A:C	106814990	2.51513e-05								6	chr6:25734242:C:A	25734242	3.68027e-06
												9	chr9:106876781:C:T	106876781	6.51298e-05								6	chr6:25758838:G:T	25758838	2.715e-05
												9	chr9:107280470:G:A	107280470	7.54484e-06								6	chr6:25867338:G:A	25867338	3.81505e-07
												9	chr9:107471956:G:T	107471956	0.000445051								6	chr6:25873655:T:C	25873655	3.77598e-08
												9	chr9:109685243:G:A	109685243	0.00024016								6	chr6:25874195:G:A	25874195	7.99466e-15
												9	chr9:115316251:C:T	115316251	0.000361085								6	chr6:25936716:G:A	25936716	2.22623e-05
												9	chr9:124250604:C:T	124250604	5.15858e-05								6	chr6:26070475:G:A	26070475	0.000138178
												9	chr9:124425895:G:A	124425895	3.36488e-05								6	chr6:26076414:T:C	26076414	0.000328836
												9	chr9:130075737:C:T	130075737	1.67587e-05								6	chr6:26090224:T:C	26090224	1.42935e-06
												9	chr9:134944489:C:A	134944489	0.000111542								6	chr6:26106373:C:A	26106373	1.37016e-08
												10	chr10:809121:G:A	809121	0.000193304								6	chr6:26148098:A:G	26148098	6.87306e-07
												10	chr10:2153921:A:G	2153921	0.000423029								6	chr6:26255223:A:G	26255223	0.000150321
												10	chr10:3216820:C:T	3216820	9.23804e-06								6	chr6:26309152:G:A	26309152	7.69821e-07
												10	chr10:3655659:G:T	3655659	0.00015936								6	chr6:26340802:C:T	26340802	8.2247e-07
												10	chr10:5654962:C:T	5654962	2.49965e-05								6	chr6:26340834:G:A	26340834	4.0345e-05
												10	chr10:5684762:A:G	5684762	1.32117e-07								6	chr6:26370479:T:C	26370479	3.24063e-07
												10	chr10:5685329:G:T	5685329	5.25678e-05								6	chr6:26376640:A:G	26376640	1.62581e-06
												10	chr10:5726530:G:T	5726530	0.000232375								6	chr6:26391167:A:G	26391167	5.21639e-10
												10	chr10:5824225:G:A	5824225	1.87241e-13								6	chr6:26397345:T:C	26397345	5.10493e-06
												10	chr10:6471475:G:A	6471475	0.000425745								6	chr6:26401024:A:G	26401024	0.000103072
												10	chr10:6601841:C:T	6601841	9.01135e-05								6	chr6:26579332:C:T	26579332	2.75931e-13
												10	chr10:12030949:T:C	12030949	0.00010227								6	chr6:26665007:T:G	26665007	1.12964e-07
												10	chr10:12157474:G:T	12157474	2.21672e-05								6	chr6:26865929:T:C	26865929	1.90099e-05
												10	chr10:23701326:A:G	23701326	0.000324938								6	chr6:27056908:C:T	27056908	3.03466e-07
												10	chr10:26391376:A:G	26391376	0.000104945								6	chr6:27160528:T:G	27160528	5.1984e-06
												10	chr10:27175671:T:C	27175671	0.000250403								6	chr6:27182820:A:G	27182820	4.67132e-10
												10	chr10:28849685:T:C	28849685	0.0003434								6	chr6:27281907:G:A	27281907	1.88625e-12
												10	chr10:32336159:C:T	32336159	0.000232071								6	chr6:27287188:T:C	27287188	0.000167367
												10	chr10:33824197:A:G	33824197	0.000115001								6	chr6:27321997:T:C	27321997	2.26548e-05
												10	chr10:48721446:A:C	48721446	0.000200277								6	chr6:27462347:G:A	27462347	0.000134688
												10	chr10:51518218:G:A	51518218	0.000210848								6	chr6:27547726:G:A	27547726	1.16097e-06
												10	chr10:63723502:G:A	63723502	0.000126267								6	chr6:27754056:C:A	27754056	1.42833e-10
												10	chr10:68259564:A:G	68259564	1.83667e-05								6	chr6:27867657:A:G	27867657	1.88278e-13
												10	chr10:74698406:T:G	74698406	0.00013402								6	chr6:28002926:A:G	28002926	2.23512e-08
												10	chr10:88013232:C:T	88013232	0.000231345								6	chr6:28180077:G:A	28180077	6.05564e-06
												10	chr10:88013810:C:A	88013810	3.11014e-05								6	chr6:28358713:A:G	28358713	7.64716e-12
												10	chr10:89006456:T:C	89006456	0.00026404								6	chr6:28364041:C:T	28364041	3.59998e-12
												10	chr10:89814867:G:A	89814867	0.000273628								6	chr6:28390030:C:T	28390030	2.35831e-11
												10	chr10:92686284:G:A	92686284	2.74423e-07								6	chr6:28443526:A:G	28443526	2.8833e-07
												10	chr10:94213571:A:G	94213571	2.28886e-06								6	chr6:28690777:A:G	28690777	1.27703e-14
												10	chr10:94344908:T:G	94344908	5.13807e-21								6	chr6:28691630:G:A	28691630	7.85525e-09
												10	chr10:94697591:A:G	94697591	0.000183565								6	chr6:28722323:G:A	28722323	2.40381e-15
												10	chr10:94892563:G:A	94892563	6.3599e-05								6	chr6:28930510:C:T	28930510	1.78772e-13
												10	chr10:95094784:G:A	95094784	0.000264466								6	chr6:29092185:T:C	29092185	4.88675e-10
												10	chr10:95197579:A:C	95197579	0.000237247								6	chr6:29162505:A:G	29162505	9.87188e-12
												10	chr10:95240116:G:A	95240116	0.000220958								6	chr6:29228404:G:T	29228404	4.57984e-08
												10	chr10:96041538:C:T	96041538	0.000246627								6	chr6:29349075:T:C	29349075	1.57109e-12
												10	chr10:97260139:T:C	97260139	1.00404e-05								6	chr6:29368277:G:A	29368277	6.88335e-12
												10	chr10:97330956:C:T	97330956	8.10812e-06								6	chr6:29376212:G:T	29376212	3.22404e-14
												10	chr10:97355926:A:G	97355926	8.73736e-08								6	chr6:29387925:G:A	29387925	1.91501e-10
												10	chr10:99460303:T:C	99460303	9.8578e-05								6	chr6:29388269:G:A	29388269	3.88597e-07
												10	chr10:99512032:A:C	99512032	2.67609e-16								6	chr6:29458231:T:C	29458231	1.76974e-06
												10	chr10:99542500:G:T	99542500	2.28144e-05								6	chr6:29501032:A:G	29501032	2.53116e-09
												10	chr10:99543306:C:T	99543306	1.67938e-07								6	chr6:29506461:T:C	29506461	0.000177681
												10	chr10:99544146:A:C	99544146	0.000164702								6	chr6:29566280:A:G	29566280	1.1555e-05
												10	chr10:99586708:C:T	99586708	0.00037866								6	chr6:29636347:G:A	29636347	1.22761e-05
												10	chr10:99602779:G:A	99602779	2.64283e-09								6	chr6:29638984:G:A	29638984	1.11276e-15
												10	chr10:99610258:T:C	99610258	3.69258e-05								6	chr6:29639017:T:C	29639017	0.000127116
												10	chr10:99655076:G:A	99655076	0.000273502								6	chr6:29665242:C:A	29665242	1.54604e-06
												10	chr10:99693504:C:T	99693504	1.12993e-06								6	chr6:29693163:A:G	29693163	7.66655e-12
												10	chr10:99812586:A:C	99812586	2.67769e-07								6	chr6:29710010:C:T	29710010	3.70075e-08
												10	chr10:99857502:A:G	99857502	1.46423e-05								6	chr6:29726161:G:A	29726161	0.000183561
												10	chr10:101441506:A:C	101441506	7.16952e-05								6	chr6:29765924:G:A	29765924	0.000350356
												10	chr10:101498860:G:A	101498860	0.000357298								6	chr6:29814250:C:T	29814250	5.93649e-09
												10	chr10:101663600:T:C	101663600	6.11899e-06								6	chr6:29865069:C:A	29865069	6.87227e-12
												10	chr10:101713658:C:T	101713658	0.000168955								6	chr6:29865142:A:G	29865142	6.37852e-07
												10	chr10:102095591:G:A	102095591	4.42171e-06								6	chr6:29868964:A:G	29868964	3.89457e-05
												10	chr10:102173668:A:G	102173668	0.000344826								6	chr6:29946771:C:T	29946771	2.89414e-06
												10	chr10:102177487:C:T	102177487	2.59102e-09								6	chr6:29947284:T:C	29947284	4.8578e-08
												10	chr10:102727686:G:A	102727686	0.000209899								6	chr6:29961296:T:C	29961296	2.89421e-05
												10	chr10:102938024:C:T	102938024	3.09713e-06								6	chr6:29972711:T:C	29972711	6.86483e-06
												10	chr10:103273258:C:T	103273258	0.000270153								6	chr6:29972902:G:A	29972902	1.82264e-13
												10	chr10:103461626:A:G	103461626	0.00024256								6	chr6:30097372:A:G	30097372	4.56878e-15
												10	chr10:103486526:A:G	103486526	3.85017e-05								6	chr6:30097542:G:A	30097542	2.55782e-06
												10	chr10:103573856:C:T	103573856	0.000240309								6	chr6:30106386:G:A	30106386	0.000277313
												10	chr10:103607297:G:A	103607297	1.25962e-05								6	chr6:30106421:G:A	30106421	0.000308859
												10	chr10:103715862:G:A	103715862	6.28637e-18								6	chr6:30108978:G:A	30108978	1.85102e-06
												10	chr10:103717454:G:A	103717454	0.000333734								6	chr6:30113331:T:C	30113331	0.000128032
												10	chr10:103720236:C:T	103720236	3.06514e-06								6	chr6:30121503:C:T	30121503	0.000403729
												10	chr10:103739767:T:C	103739767	0.000121317								6	chr6:30133879:G:A	30133879	1.13742e-05
												10	chr10:103747551:A:G	103747551	1.16252e-18								6	chr6:30252061:A:G	30252061	1.01836e-08
												10	chr10:103785660:G:A	103785660	0.000379289								6	chr6:30281405:T:C	30281405	1.41736e-06
												10	chr10:103792691:A:G	103792691	8.87156e-17								6	chr6:30328294:C:T	30328294	3.5794e-09
												10	chr10:103835097:A:G	103835097	7.53182e-16								6	chr6:30355332:G:A	30355332	4.17446e-12
												10	chr10:103836039:C:T	103836039	2.49448e-07								6	chr6:30389399:T:C	30389399	0.00012878
												10	chr10:103899629:T:C	103899629	5.18084e-60								6	chr6:30399234:T:C	30399234	2.69532e-05
												10	chr10:103915096:A:G	103915096	2.93089e-105								6	chr6:30485186:C:A	30485186	1.0828e-06
												10	chr10:103919645:C:T	103919645	8.14892e-14								6	chr6:30490287:G:A	30490287	1.45218e-05
												10	chr10:103934169:G:A	103934169	1.13986e-08								6	chr6:30607826:A:G	30607826	8.05601e-05
												10	chr10:103962236:C:A	103962236	9.73711e-05								6	chr6:30690462:C:A	30690462	1.58005e-09
												10	chr10:103966237:G:A	103966237	0.000193201								6	chr6:30745519:G:A	30745519	8.75387e-15
												10	chr10:104060931:A:G	104060931	8.25848e-05								6	chr6:30750258:A:C	30750258	2.32852e-08
												10	chr10:104199900:C:T	104199900	0.000161436								6	chr6:30754526:A:G	30754526	1.25571e-05
												10	chr10:104213641:T:C	104213641	7.70868e-08								6	chr6:30769709:A:C	30769709	6.58916e-09
												10	chr10:104246760:G:A	104246760	4.346e-06								6	chr6:30795979:G:A	30795979	0.000178752
												10	chr10:104319179:C:T	104319179	6.84652e-08								6	chr6:30812563:G:A	30812563	3.80198e-05
												10	chr10:104396055:T:C	104396055	0.00044317								6	chr6:30830696:A:C	30830696	1.8362e-09
												10	chr10:104622831:T:C	104622831	0.000182402								6	chr6:30837155:C:T	30837155	1.54996e-06
												10	chr10:111111899:T:G	111111899	4.89801e-05								6	chr6:30854636:C:T	30854636	0.000155582
												10	chr10:113829657:C:T	113829657	0.000184769								6	chr6:30937536:A:G	30937536	5.23697e-07
												10	chr10:121366242:T:C	121366242	0.00027308								6	chr6:30947066:C:T	30947066	2.03133e-10
												10	chr10:121836739:T:C	121836739	0.000188756								6	chr6:30965299:G:A	30965299	1.56711e-15
												10	chr10:123835273:C:T	123835273	0.000233954								6	chr6:30965354:A:G	30965354	1.81343e-11
												10	chr10:133206811:T:C	133206811	6.6673e-05								6	chr6:30965620:C:A	30965620	2.19695e-08
												10	chr10:133242769:T:C	133242769	0.000386785								6	chr6:30966674:A:G	30966674	5.68081e-06
												11	chr11:198986:T:C	198986	4.79623e-05								6	chr6:30968471:G:A	30968471	8.96045e-05
												11	chr11:202253:G:A	202253	4.03831e-16								6	chr6:30972551:G:A	30972551	6.83156e-06
												11	chr11:246370:C:T	246370	1.31541e-05								6	chr6:31011307:C:T	31011307	7.17893e-05
												11	chr11:288115:T:C	288115	0.000141211								6	chr6:31020736:G:A	31020736	1.09623e-08
												11	chr11:309127:A:G	309127	0.000435442								6	chr6:31024947:T:C	31024947	4.3379e-06
												11	chr11:2621377:C:T	2621377	0.000351293								6	chr6:31033891:G:A	31033891	6.95873e-07
												11	chr11:9591026:T:C	9591026	0.000254337								6	chr6:31048883:C:T	31048883	9.09892e-10
												11	chr11:9598631:A:G	9598631	0.000248176								6	chr6:31053301:A:G	31053301	5.0015e-11
												11	chr11:11841372:G:A	11841372	0.000219371								6	chr6:31053727:T:C	31053727	1.59126e-08
												11	chr11:12317618:T:C	12317618	8.52334e-05								6	chr6:31086734:C:A	31086734	9.11486e-06
												11	chr11:20187389:T:G	20187389	5.85545e-05								6	chr6:31103981:T:C	31103981	7.66479e-12
												11	chr11:24203133:A:G	24203133	5.22673e-05								6	chr6:31113288:T:C	31113288	1.01941e-07
												11	chr11:28904615:G:A	28904615	0.000149341								6	chr6:31114061:C:T	31114061	6.74777e-07
												11	chr11:35597735:A:C	35597735	6.46428e-05								6	chr6:31116907:G:A	31116907	0.000164968
												11	chr11:36154538:T:C	36154538	2.02507e-05								6	chr6:31117563:G:A	31117563	7.68493e-08
												11	chr11:44824880:C:T	44824880	9.68679e-05								6	chr6:31121145:G:A	31121145	6.69021e-05
												11	chr11:45930760:A:G	45930760	0.000311344								6	chr6:31135107:T:C	31135107	8.52963e-05
												11	chr11:46324600:C:A	46324600	0.000136927								6	chr6:31138114:A:G	31138114	0.000342137
												11	chr11:46784025:G:A	46784025	0.000341948								6	chr6:31139410:G:A	31139410	4.9075e-08
												11	chr11:47419207:G:A	47419207	3.05162e-06								6	chr6:31143898:C:A	31143898	3.36891e-10
												11	chr11:47910185:G:A	47910185	0.000147204								6	chr6:31149298:C:A	31149298	2.02442e-07
												11	chr11:56894985:G:A	56894985	0.000287065								6	chr6:31174520:C:A	31174520	9.64717e-11
												11	chr11:57466743:T:C	57466743	2.0423e-05								6	chr6:31184350:A:G	31184350	5.47886e-06
												11	chr11:61714456:G:A	61714456	0.000144944								6	chr6:31202237:T:C	31202237	8.88096e-08
												11	chr11:61745088:G:A	61745088	5.76182e-06								6	chr6:31208469:C:T	31208469	2.34358e-05
												11	chr11:62172634:G:A	62172634	0.000423721								6	chr6:31209881:T:C	31209881	4.87282e-08
												11	chr11:66680573:A:G	66680573	0.000369454								6	chr6:31227588:G:T	31227588	2.6418e-05
												11	chr11:67695078:G:A	67695078	4.92312e-05								6	chr6:31238429:C:T	31238429	1.30173e-10
												11	chr11:68642471:G:A	68642471	6.44867e-05								6	chr6:31243089:T:C	31243089	8.58223e-14
												11	chr11:74554934:T:C	74554934	6.3422e-06								6	chr6:31246034:G:A	31246034	0.000140388
												11	chr11:76707094:T:C	76707094	0.000437653								6	chr6:31268274:G:A	31268274	4.30031e-06
												11	chr11:90816718:C:A	90816718	0.000420455								6	chr6:31268398:C:T	31268398	0.000301516
												11	chr11:91653130:G:A	91653130	0.000123657								6	chr6:31275393:G:A	31275393	8.70723e-07
												11	chr11:95217624:C:T	95217624	0.000382957								6	chr6:31279218:C:T	31279218	9.11696e-05
												11	chr11:99711536:G:T	99711536	0.000266177								6	chr6:31281816:G:A	31281816	0.0001422
												11	chr11:102923124:T:C	102923124	0.000238358								6	chr6:31291060:G:A	31291060	9.3143e-05
												11	chr11:103006922:A:G	103006922	0.000273093								6	chr6:31306223:C:T	31306223	3.34726e-05
												11	chr11:107933845:G:A	107933845	2.17891e-06								6	chr6:31321811:A:G	31321811	0.000343107
												11	chr11:107991501:G:A	107991501	5.33949e-10								6	chr6:31331997:C:T	31331997	4.76782e-06
												11	chr11:108005961:C:A	108005961	4.7698e-13								6	chr6:31332509:A:G	31332509	1.73041e-08
												11	chr11:108189597:G:A	108189597	1.82789e-08								6	chr6:31336302:A:G	31336302	1.63946e-12
												11	chr11:108334602:A:G	108334602	2.14289e-44								6	chr6:31344761:G:A	31344761	3.72907e-11
												11	chr11:108348120:A:G	108348120	4.13523e-12								6	chr6:31347484:C:A	31347484	2.89714e-06
												11	chr11:108382581:A:G	108382581	2.20151e-06								6	chr6:31348114:A:G	31348114	5.67296e-08
												11	chr11:108395553:G:A	108395553	9.54113e-15								6	chr6:31348758:T:C	31348758	5.09601e-08
												11	chr11:108411968:G:A	108411968	1.86874e-08								6	chr6:31351380:C:A	31351380	8.37934e-05
												11	chr11:108538715:A:G	108538715	5.06874e-13								6	chr6:31352910:C:A	31352910	0.000203967
												11	chr11:108566678:C:T	108566678	3.23877e-07								6	chr6:31353033:A:G	31353033	0.000222572
												11	chr11:108638026:C:A	108638026	7.99945e-06								6	chr6:31353434:C:T	31353434	0.000288065
												11	chr11:108648459:T:C	108648459	0.000292867								6	chr6:31354138:A:G	31354138	6.86262e-05
												11	chr11:109125572:C:T	109125572	0.000235771								6	chr6:31358836:A:G	31358836	0.000396707
												11	chr11:111281664:G:T	111281664	0.000197524								6	chr6:31359401:G:A	31359401	2.02302e-13
												11	chr11:111325286:C:T	111325286	0.000355721								6	chr6:31362362:A:G	31362362	3.96762e-08
												11	chr11:111386477:C:T	111386477	7.39946e-05								6	chr6:31365722:G:A	31365722	3.68188e-05
												11	chr11:111462359:G:A	111462359	2.49138e-05								6	chr6:31369093:C:T	31369093	5.34564e-06
												11	chr11:111824164:G:A	111824164	0.000117271								6	chr6:31379292:C:T	31379292	4.67068e-06
												11	chr11:113582981:T:C	113582981	0.00022794								6	chr6:31382011:C:T	31382011	2.26032e-05
												11	chr11:116786845:C:T	116786845	1.27207e-05								6	chr6:31383735:G:A	31383735	1.24825e-05
												11	chr11:116831646:T:C	116831646	1.96476e-06								6	chr6:31383753:T:C	31383753	1.49087e-05
												11	chr11:117093721:T:C	117093721	0.000412924								6	chr6:31384110:C:A	31384110	1.39785e-05
												11	chr11:118706288:C:T	118706288	0.000122962								6	chr6:31387541:T:C	31387541	6.89604e-14
												11	chr11:119089022:C:T	119089022	0.000211043								6	chr6:31491711:T:G	31491711	1.46599e-06
												11	chr11:119294419:C:T	119294419	1.19955e-05								6	chr6:31493374:T:G	31493374	3.02023e-06
												11	chr11:122073976:G:A	122073976	0.000102299								6	chr6:31504024:A:G	31504024	0.00010985
												11	chr11:123743325:A:G	123743325	3.53273e-05								6	chr6:31504372:G:A	31504372	0.000149755
												11	chr11:124800173:G:A	124800173	9.96162e-05								6	chr6:31515681:G:A	31515681	4.01883e-15
												11	chr11:128652901:A:G	128652901	2.72929e-05								6	chr6:31517324:A:C	31517324	2.77243e-09
												11	chr11:128719577:C:T	128719577	5.49819e-06								6	chr6:31518288:G:T	31518288	8.8044e-06
												11	chr11:130762916:A:C	130762916	0.000171656								6	chr6:31520479:C:A	31520479	4.55942e-07
												12	chr12:1832189:T:C	1832189	0.000173924								6	chr6:31521867:A:G	31521867	2.77645e-06
												12	chr12:11603458:C:T	11603458	0.000240763								6	chr6:31531625:G:A	31531625	1.71009e-06
												12	chr12:11604809:G:A	11604809	1.84064e-05								6	chr6:31572364:A:C	31572364	4.37613e-09
												12	chr12:11898119:C:A	11898119	0.000158643								6	chr6:31573007:C:A	31573007	5.55699e-07
												12	chr12:12724992:C:A	12724992	6.63468e-06								6	chr6:31597533:C:T	31597533	0.000174711
												12	chr12:13736639:C:A	13736639	0.000187137								6	chr6:31600692:G:A	31600692	1.35145e-14
												12	chr12:15676549:C:A	15676549	0.000248308								6	chr6:31617307:C:T	31617307	9.82426e-15
												12	chr12:24612562:C:A	24612562	2.47303e-06								6	chr6:31633736:A:G	31633736	1.25603e-24
												12	chr12:26242073:C:A	26242073	0.000147577								6	chr6:31641495:T:C	31641495	6.34016e-18
												12	chr12:26437841:G:A	26437841	1.75574e-06								6	chr6:31667933:T:C	31667933	5.23371e-05
												12	chr12:48605432:A:G	48605432	0.000167591								6	chr6:31707724:G:A	31707724	0.000105558
												12	chr12:50159214:A:G	50159214	0.000176689								6	chr6:31713383:G:A	31713383	5.18108e-07
												12	chr12:54138553:G:A	54138553	6.88525e-05								6	chr6:31754963:A:G	31754963	0.000347296
												12	chr12:54198610:G:A	54198610	1.42544e-06								6	chr6:31755003:C:T	31755003	1.30888e-15
												12	chr12:54257687:A:G	54257687	1.94102e-09								6	chr6:31795067:G:T	31795067	1.43582e-16
												12	chr12:54304624:G:A	54304624	3.70937e-14								6	chr6:31872678:A:G	31872678	3.12306e-10
												12	chr12:54372001:G:A	54372001	8.86217e-05								6	chr6:31872989:A:G	31872989	2.9255e-08
												12	chr12:57099213:G:A	57099213	0.00031566								6	chr6:31873278:G:A	31873278	3.11258e-06
												12	chr12:62905315:G:A	62905315	0.000391516								6	chr6:31926167:G:A	31926167	2.25351e-07
												12	chr12:71626597:C:A	71626597	2.31042e-05								6	chr6:31960914:G:A	31960914	2.69712e-11
												12	chr12:71691495:G:A	71691495	0.000131929								6	chr6:31961237:A:C	31961237	0.000333688
												12	chr12:76195942:C:T	76195942	0.000371569								6	chr6:32102297:G:A	32102297	1.16719e-08
												12	chr12:79855276:C:A	79855276	0.000357791								6	chr6:32108722:G:A	32108722	0.000207931
												12	chr12:81875278:T:C	81875278	0.000214205								6	chr6:32140074:G:A	32140074	5.14719e-10
												12	chr12:83956038:G:A	83956038	0.000171977								6	chr6:32145535:G:A	32145535	3.29306e-11
												12	chr12:88467905:G:A	88467905	3.49816e-06								6	chr6:32166733:G:A	32166733	9.59622e-15
												12	chr12:88664770:A:G	88664770	0.000125427								6	chr6:32193653:C:A	32193653	0.000122377
												12	chr12:99544113:A:G	99544113	0.000133361								6	chr6:32216289:G:T	32216289	6.68821e-06
												12	chr12:101909202:A:G	101909202	0.000154383								6	chr6:32223264:G:A	32223264	5.45444e-05
												12	chr12:106811975:A:G	106811975	0.000446591								6	chr6:32227474:T:C	32227474	7.93963e-05
												12	chr12:107989594:A:G	107989594	0.000139319								6	chr6:32231367:C:A	32231367	3.1153e-13
												12	chr12:108027442:A:G	108027442	3.19816e-05								6	chr6:32240921:G:A	32240921	3.01613e-09
												12	chr12:109551053:C:T	109551053	9.49139e-05								6	chr6:32244878:C:T	32244878	2.36788e-08
												12	chr12:110658957:A:G	110658957	0.000398593								6	chr6:32246654:A:G	32246654	3.97329e-06
												12	chr12:110927520:A:G	110927520	3.86456e-05								6	chr6:32249455:A:G	32249455	8.2486e-07
												12	chr12:111287381:C:A	111287381	0.000409525								6	chr6:32325793:G:A	32325793	0.000301072
												12	chr12:111446804:T:C	111446804	5.10552e-08								6	chr6:32328101:G:A	32328101	2.84905e-12
												12	chr12:114213707:C:A	114213707	5.85585e-05								6	chr6:32338313:G:A	32338313	1.85055e-11
												12	chr12:115026034:C:T	115026034	0.000150914								6	chr6:32343682:G:A	32343682	2.58851e-10
												12	chr12:117102089:G:A	117102089	0.000368358								6	chr6:32371299:A:G	32371299	8.91682e-06
												12	chr12:119416909:C:T	119416909	3.83778e-05								6	chr6:32371870:T:C	32371870	3.23162e-10
												12	chr12:119418596:A:G	119418596	3.94894e-07								6	chr6:32375592:T:C	32375592	1.03395e-12
												12	chr12:120374781:T:C	120374781	0.000338626								6	chr6:32378714:G:A	32378714	1.63595e-09
												12	chr12:120380070:T:C	120380070	0.000164369								6	chr6:32409011:C:T	32409011	0.000194138
												12	chr12:120426659:C:A	120426659	0.00015439								6	chr6:32421528:T:C	32421528	0.000287409
												12	chr12:120455772:G:A	120455772	1.57877e-08								6	chr6:32421970:T:G	32421970	2.3711e-10
												12	chr12:120590595:T:C	120590595	3.6557e-10								6	chr6:32424814:T:C	32424814	4.59727e-06
												12	chr12:120601629:C:T	120601629	6.65059e-06								6	chr6:32440958:A:C	32440958	9.48528e-06
												12	chr12:120967485:G:A	120967485	0.000165166								6	chr6:32442939:G:A	32442939	2.62072e-06
												12	chr12:122459433:T:C	122459433	4.00267e-09								6	chr6:32446513:A:G	32446513	2.04329e-07
												12	chr12:122496512:C:T	122496512	0.000226464								6	chr6:32593593:C:T	32593593	3.75042e-07
												12	chr12:122844554:A:G	122844554	0.000271744								6	chr6:32605785:T:C	32605785	3.76019e-06
												12	chr12:123197534:G:A	123197534	3.0251e-08								6	chr6:32611193:T:C	32611193	1.20099e-08
												12	chr12:130354442:C:T	130354442	2.25372e-06								6	chr6:32615155:T:C	32615155	5.2354e-06
												12	chr12:132470258:T:G	132470258	0.000235142								6	chr6:32615280:A:G	32615280	1.27289e-05
												12	chr12:132479205:G:A	132479205	1.90924e-06								6	chr6:32615551:T:C	32615551	1.36833e-05
												12	chr12:133129214:A:G	133129214	0.000262132								6	chr6:32616202:A:G	32616202	0.000135813
												13	chr13:25214448:T:C	25214448	0.000231611								6	chr6:32622679:C:T	32622679	0.000235142
												13	chr13:28355748:C:A	28355748	0.000214976								6	chr6:32623975:G:A	32623975	9.76135e-10
												13	chr13:30127122:C:T	30127122	0.000433551								6	chr6:32624452:G:A	32624452	6.93234e-07
												13	chr13:30139363:G:A	30139363	0.000245833								6	chr6:32631294:G:A	32631294	1.53915e-05
												13	chr13:31252400:T:C	31252400	8.98918e-05								6	chr6:32631403:G:A	32631403	6.55466e-07
												13	chr13:40984223:C:T	40984223	8.72128e-05								6	chr6:32635230:A:G	32635230	1.12824e-14
												13	chr13:41193202:A:G	41193202	6.79798e-09								6	chr6:32658525:T:G	32658525	3.11236e-06
												13	chr13:43447790:A:G	43447790	0.000187021								6	chr6:32666541:C:A	32666541	6.55345e-08
												13	chr13:44396840:G:A	44396840	4.68997e-07								6	chr6:32669720:T:C	32669720	6.67099e-08
												13	chr13:44406014:G:A	44406014	2.74834e-05								6	chr6:32669979:G:A	32669979	6.53266e-06
												13	chr13:50950890:A:G	50950890	0.000183506								6	chr6:32681899:G:T	32681899	1.92957e-09
												13	chr13:70639015:T:C	70639015	0.000113616								6	chr6:32696386:A:C	32696386	3.12457e-07
												13	chr13:71779808:C:T	71779808	0.00023931								6	chr6:32698242:G:A	32698242	1.14264e-05
												13	chr13:72816309:A:G	72816309	3.65435e-05								6	chr6:32706117:C:T	32706117	0.000267079
												13	chr13:73052414:T:C	73052414	0.000121331								6	chr6:32709636:A:G	32709636	7.65773e-05
												13	chr13:73083868:C:A	73083868	0.000193072								6	chr6:32714625:C:T	32714625	7.10657e-05
												13	chr13:76849425:A:G	76849425	9.2948e-05								6	chr6:32731211:C:A	32731211	1.32349e-05
												13	chr13:79411901:A:C	79411901	0.000178686								6	chr6:32736585:C:T	32736585	1.75469e-11
												13	chr13:82273476:C:T	82273476	0.000244732								6	chr6:32740347:A:G	32740347	1.9751e-05
												13	chr13:91373639:T:G	91373639	0.000176133								6	chr6:32765851:C:T	32765851	1.59305e-05
												13	chr13:96421723:C:T	96421723	0.000345764								6	chr6:32793729:C:T	32793729	2.72396e-09
												13	chr13:101528387:T:C	101528387	5.93663e-05								6	chr6:32805079:A:C	32805079	0.000207797
												13	chr13:103453423:A:G	103453423	0.000141821								6	chr6:32829907:A:G	32829907	5.09636e-05
												13	chr13:108187331:T:C	108187331	0.000173656								6	chr6:32832146:T:C	32832146	0.000166652
												13	chr13:108795664:A:G	108795664	0.000346929								6	chr6:32834232:C:T	32834232	6.48261e-05
												13	chr13:109147693:G:T	109147693	0.000195169								6	chr6:32837021:G:A	32837021	0.000375198
												13	chr13:109847020:C:T	109847020	5.66644e-07								6	chr6:32932824:T:C	32932824	0.000145164
												13	chr13:109860171:T:C	109860171	2.34774e-05								6	chr6:32932865:C:T	32932865	6.6936e-05
												13	chr13:109911240:T:C	109911240	0.000406883								6	chr6:32967431:A:G	32967431	2.40508e-05
												13	chr13:110412179:T:C	110412179	0.000380102								6	chr6:33037561:G:A	33037561	2.70982e-05
												13	chr13:110422834:T:C	110422834	0.000314775								6	chr6:33068356:G:A	33068356	0.00047642
												13	chr13:114078331:T:C	114078331	0.000226246								6	chr6:33070417:G:A	33070417	0.000357355
												14	chr14:21456048:A:G	21456048	5.00334e-08								6	chr6:33134759:C:A	33134759	1.12083e-05
												14	chr14:21513124:G:A	21513124	0.000279441								6	chr6:33147247:T:C	33147247	9.05336e-05
												14	chr14:24286983:G:A	24286983	0.000391048								6	chr6:33229794:C:T	33229794	5.5115e-05
												14	chr14:24410831:A:G	24410831	0.000141267								6	chr6:33514184:C:T	33514184	0.000142959
												14	chr14:25527519:G:A	25527519	0.000122011								6	chr6:33672466:C:A	33672466	0.000126421
												14	chr14:26006004:G:A	26006004	0.000421998								6	chr6:33709884:G:A	33709884	7.2726e-06
												14	chr14:38718930:T:C	38718930	0.000122665								6	chr6:36377403:G:A	36377403	0.000213472
												14	chr14:39100588:T:C	39100588	0.000428726								6	chr6:36378200:G:A	36378200	0.000189047
												14	chr14:55445300:G:A	55445300	0.000133983								6	chr6:36379152:A:G	36379152	0.000449894
												14	chr14:55467055:A:C	55467055	5.03431e-05								6	chr6:42709089:G:A	42709089	0.000173065
												14	chr14:55908908:C:T	55908908	0.000379743								6	chr6:49289574:T:G	49289574	0.000230314
												14	chr14:57025476:A:G	57025476	1.04928e-05								6	chr6:56868556:G:A	56868556	0.000115827
												14	chr14:57220178:A:C	57220178	0.000263409								6	chr6:63076700:G:A	63076700	0.000408066
												14	chr14:58113592:G:A	58113592	0.000214753								6	chr6:68755457:C:T	68755457	0.000459008
												14	chr14:64061379:C:T	64061379	1.70907e-06								6	chr6:83357189:C:T	83357189	0.000475729
												14	chr14:64076612:A:C	64076612	7.13461e-05								6	chr6:104981636:C:T	104981636	0.000140534
												14	chr14:64352051:G:A	64352051	2.3383e-05								6	chr6:109251096:G:A	109251096	1.78443e-05
												14	chr14:64561153:C:T	64561153	1.00679e-10								6	chr6:109268801:A:G	109268801	1.08848e-07
												14	chr14:64883088:C:A	64883088	9.32868e-05								6	chr6:112030246:A:G	112030246	0.000159867
												14	chr14:64964683:C:A	64964683	7.43207e-07								6	chr6:123827897:A:C	123827897	6.07911e-05
												14	chr14:65076384:C:T	65076384	2.13599e-14								6	chr6:129689997:C:A	129689997	0.00030013
												14	chr14:68843795:C:T	68843795	4.41154e-05								6	chr6:130107034:T:C	130107034	0.000115859
												14	chr14:72773778:A:G	72773778	0.000137965								6	chr6:135241769:A:G	135241769	3.71912e-07
												14	chr14:72780070:G:A	72780070	4.29428e-05								6	chr6:135259815:T:C	135259815	0.000305485
												14	chr14:72810391:T:C	72810391	1.82054e-05								6	chr6:148553315:C:T	148553315	4.30378e-05
												14	chr14:72851169:C:T	72851169	0.000269712								6	chr6:150931849:G:A	150931849	0.000376504
												14	chr14:72914812:A:G	72914812	1.21473e-10								6	chr6:151901868:T:C	151901868	9.63696e-06
												14	chr14:72977298:C:T	72977298	0.000420455								6	chr6:151932980:A:G	151932980	3.35421e-05
												14	chr14:72979569:A:G	72979569	2.74631e-07								6	chr6:151957183:T:C	151957183	0.000245426
												14	chr14:72996771:G:A	72996771	7.48686e-16								6	chr6:151964498:G:A	151964498	0.000120562
												14	chr14:73057190:A:G	73057190	3.81566e-06								6	chr6:151971537:T:C	151971537	6.45119e-06
												14	chr14:73139124:G:A	73139124	0.000250063								6	chr6:156518438:C:T	156518438	7.23203e-05
												14	chr14:73150808:G:A	73150808	2.74157e-18								6	chr6:164859264:A:C	164859264	0.000423487
												14	chr14:73266702:A:G	73266702	1.50893e-05								6	chr6:164878396:A:G	164878396	0.000124168
												14	chr14:73306478:G:A	73306478	3.37707e-05								6	chr6:164896039:T:C	164896039	0.000206838
												14	chr14:73313762:C:T	73313762	6.53221e-05								6	chr6:164896308:T:C	164896308	0.000110637
												14	chr14:73514865:G:A	73514865	0.000314362								6	chr6:164985158:A:C	164985158	0.000448487
												14	chr14:73593423:T:C	73593423	4.02244e-05								6	chr6:170346204:A:C	170346204	3.56189e-05
												14	chr14:73633447:C:T	73633447	0.000267572								6	chr6:170444609:G:A	170444609	0.00010779
												14	chr14:73644960:C:T	73644960	6.00828e-05								7	chr7:3940771:A:C	3940771	0.000381224
												14	chr14:78421201:T:C	78421201	0.000157714								7	chr7:4314235:C:T	4314235	0.000468587
												14	chr14:91373745:G:A	91373745	4.82959e-06								7	chr7:9583985:T:C	9583985	0.000370007
												14	chr14:91584269:A:G	91584269	6.71444e-10								7	chr7:21910268:A:C	21910268	3.04958e-05
												14	chr14:95666158:A:C	95666158	0.000113376								7	chr7:22799134:A:G	22799134	0.000260976
												14	chr14:95686163:C:T	95686163	0.000184629								7	chr7:22854373:A:C	22854373	8.92976e-05
												14	chr14:95714358:G:T	95714358	1.14267e-10								7	chr7:22857576:G:A	22857576	0.000334118
												14	chr14:96531211:C:T	96531211	3.59642e-05								7	chr7:22867612:C:T	22867612	0.000452168
												14	chr14:96593508:G:A	96593508	0.000397732								7	chr7:23254897:A:G	23254897	4.44898e-05
												14	chr14:101253819:A:C	101253819	0.000222326								7	chr7:23552205:A:G	23552205	1.43215e-06
												14	chr14:103903597:C:T	103903597	0.000306796								7	chr7:23571898:A:C	23571898	1.34868e-05
												14	chr14:104081311:A:G	104081311	0.000164029								7	chr7:23591332:T:C	23591332	0.000262241
												15	chr15:26434083:G:A	26434083	0.00024124								7	chr7:23665811:C:A	23665811	8.93326e-09
												15	chr15:34240519:A:C	34240519	0.000228413								7	chr7:23706097:T:C	23706097	3.9886e-07
												15	chr15:34351945:A:G	34351945	0.000145027								7	chr7:23719296:A:C	23719296	4.63351e-08
												15	chr15:38108651:A:G	38108651	0.000367815								7	chr7:23746570:G:T	23746570	2.2108e-08
												15	chr15:41509791:G:A	41509791	4.12563e-05								7	chr7:23777674:T:C	23777674	8.92853e-07
												15	chr15:41595722:T:G	41595722	0.000313033								7	chr7:23782165:A:C	23782165	3.2484e-05
												15	chr15:41617691:G:A	41617691	6.83912e-15								7	chr7:23793477:T:C	23793477	0.000441296
												15	chr15:41623555:A:C	41623555	1.53826e-10								7	chr7:23798226:G:A	23798226	6.31641e-06
												15	chr15:41831069:G:A	41831069	0.000429764								7	chr7:23857790:A:G	23857790	0.000112863
												15	chr15:41851053:G:A	41851053	6.71846e-06								7	chr7:23876208:A:G	23876208	2.44107e-05
												15	chr15:41873236:G:A	41873236	0.000118438								7	chr7:23887119:C:T	23887119	3.00532e-05
												15	chr15:42139660:T:C	42139660	3.71535e-05								7	chr7:23890978:T:C	23890978	2.04357e-08
												15	chr15:47274015:G:T	47274015	2.08843e-05								7	chr7:23898941:T:C	23898941	4.87674e-05
												15	chr15:47563236:A:G	47563236	0.000447281								7	chr7:24378917:A:G	24378917	0.000366674
												15	chr15:47776908:A:G	47776908	7.34852e-05								7	chr7:24396460:C:A	24396460	1.98048e-05
												15	chr15:48967337:G:A	48967337	0.00010316								7	chr7:28826110:C:T	28826110	0.000385478
												15	chr15:49887174:A:G	49887174	0.000301273								7	chr7:29319162:T:C	29319162	0.000336837
												15	chr15:49936279:C:T	49936279	2.07778e-07								7	chr7:32495825:C:A	32495825	0.00028566
												15	chr15:49944046:A:C	49944046	1.13768e-10								7	chr7:32935184:A:G	32935184	2.78215e-05
												15	chr15:49969835:A:G	49969835	1.78817e-05								7	chr7:32968612:G:A	32968612	0.000292489
												15	chr15:50065546:G:T	50065546	7.04044e-25								7	chr7:33327392:A:C	33327392	0.000201085
												15	chr15:50088543:G:A	50088543	4.47476e-05								7	chr7:33914267:C:T	33914267	0.000176539
												15	chr15:50116159:C:T	50116159	7.33669e-06								7	chr7:44191971:T:G	44191971	0.000152897
												15	chr15:50117241:C:T	50117241	8.32185e-10								7	chr7:50218717:C:T	50218717	2.38655e-07
												15	chr15:50138474:C:T	50138474	2.19195e-07								7	chr7:50298903:G:A	50298903	0.000259573
												15	chr15:50208787:G:A	50208787	7.22254e-09								7	chr7:50609586:G:A	50609586	7.59347e-05
												15	chr15:50388599:A:G	50388599	8.52315e-05								7	chr7:51093966:A:G	51093966	0.000177914
												15	chr15:55722538:T:C	55722538	2.51264e-06								7	chr7:54853213:C:T	54853213	0.000293083
												15	chr15:56324672:G:A	56324672	0.000420688								7	chr7:66708053:A:G	66708053	4.66402e-05
												15	chr15:56483187:A:G	56483187	1.33629e-05								7	chr7:67411580:G:A	67411580	0.000318258
												15	chr15:58279783:G:A	58279783	1.60269e-05								7	chr7:68557326:A:G	68557326	0.000375077
												15	chr15:60894921:T:C	60894921	0.000126762								7	chr7:69079546:T:C	69079546	5.15561e-05
												15	chr15:65043525:T:G	65043525	0.000122304								7	chr7:76383349:T:C	76383349	0.000354797
												15	chr15:73846481:T:C	73846481	6.81585e-06								7	chr7:76422774:A:G	76422774	1.33521e-05
												15	chr15:73998652:G:T	73998652	2.3431e-05								7	chr7:76658955:G:A	76658955	1.73133e-05
												15	chr15:74041072:G:A	74041072	0.000307461								7	chr7:76752960:A:G	76752960	0.000375241
												15	chr15:74053680:T:C	74053680	6.32587e-06								7	chr7:88429425:G:A	88429425	0.000342507
												15	chr15:78459619:C:T	78459619	0.000213398								7	chr7:88587152:G:A	88587152	0.000167703
												15	chr15:82529814:T:C	82529814	7.12295e-05								7	chr7:88633436:C:A	88633436	0.000121983
												15	chr15:90855370:C:T	90855370	0.000272258								7	chr7:97681459:G:A	97681459	0.000404334
												15	chr15:99259269:C:T	99259269	0.000155966								7	chr7:99292614:A:G	99292614	0.000388052
												15	chr15:99776306:A:G	99776306	0.000325387								7	chr7:99425795:G:A	99425795	0.000312896
												15	chr15:99785058:G:A	99785058	0.000348706								7	chr7:100153394:A:G	100153394	0.000236439
												16	chr16:47610:G:A	47610	0.00010881								7	chr7:100196319:T:C	100196319	8.64072e-07
												16	chr16:789084:A:C	789084	0.000439491								7	chr7:100260882:C:T	100260882	7.80836e-10
												16	chr16:3600428:C:T	3600428	2.40182e-07								7	chr7:100263526:C:T	100263526	6.82244e-09
												16	chr16:4898387:T:C	4898387	0.000102209								7	chr7:100340860:C:T	100340860	9.54553e-05
												16	chr16:8979203:T:C	8979203	4.8559e-10								7	chr7:100456067:T:C	100456067	9.60683e-07
												16	chr16:9160192:A:C	9160192	0.000163422								7	chr7:100467096:A:G	100467096	0.000214102
												16	chr16:14434002:C:T	14434002	1.34456e-06								7	chr7:100506745:C:T	100506745	0.000472509
												16	chr16:14451407:T:C	14451407	0.000421541								7	chr7:100537297:C:A	100537297	0.000375716
												16	chr16:15162196:C:A	15162196	0.000355517								7	chr7:102303871:G:A	102303871	0.000178443
												16	chr16:15585875:G:A	15585875	0.000154764								7	chr7:102328813:C:T	102328813	0.000297201
												16	chr16:17309393:A:G	17309393	3.06394e-06								7	chr7:102402905:C:T	102402905	0.000162495
												16	chr16:23067068:C:T	23067068	8.02879e-05								7	chr7:110661290:T:G	110661290	0.000172048
												16	chr16:27042871:T:G	27042871	3.11036e-05								7	chr7:110765140:A:G	110765140	0.000418755
												16	chr16:28886131:G:A	28886131	2.1927e-05								7	chr7:110830274:A:G	110830274	6.53191e-05
												16	chr16:47685298:G:A	47685298	1.1698e-05								7	chr7:120621015:T:C	120621015	0.000242036
												16	chr16:48200641:A:G	48200641	6.00814e-05								7	chr7:123634938:A:G	123634938	1.80688e-05
												16	chr16:48293225:G:A	48293225	2.61469e-07								7	chr7:123665390:A:C	123665390	0.000313567
												16	chr16:48308847:A:G	48308847	2.83557e-05								7	chr7:123707214:C:T	123707214	1.85982e-05
												16	chr16:48416457:A:C	48416457	3.50316e-07								7	chr7:123747982:G:A	123747982	0.000252796
												16	chr16:49745544:T:C	49745544	0.00013205								7	chr7:123767996:G:A	123767996	3.00642e-08
												16	chr16:49773811:C:T	49773811	0.000121074								7	chr7:123792046:C:T	123792046	0.000452564
												16	chr16:49774349:C:T	49774349	7.44766e-05								7	chr7:123792734:T:G	123792734	5.6343e-05
												16	chr16:49918865:C:T	49918865	7.35987e-05								7	chr7:123806593:G:A	123806593	1.20887e-06
												16	chr16:50004391:A:C	50004391	3.89144e-05								7	chr7:123827365:T:C	123827365	0.000365208
												16	chr16:50119685:G:A	50119685	0.000429339								7	chr7:123834173:G:A	123834173	4.108e-05
												16	chr16:50155018:G:A	50155018	3.99319e-07								7	chr7:124052363:G:T	124052363	8.01106e-05
												16	chr16:50217679:G:A	50217679	1.30398e-09								7	chr7:124559386:G:A	124559386	4.95268e-06
												16	chr16:50240540:A:G	50240540	9.04503e-06								7	chr7:124575534:C:A	124575534	1.98125e-07
												16	chr16:50393917:A:C	50393917	0.000270876								7	chr7:124690282:C:A	124690282	6.53055e-07
												16	chr16:50408988:G:A	50408988	1.78748e-06								7	chr7:124709552:G:A	124709552	5.7044e-06
												16	chr16:51278927:G:A	51278927	5.72994e-05								7	chr7:124717398:A:C	124717398	8.28209e-05
												16	chr16:53504245:A:G	53504245	1.65211e-05								7	chr7:124731830:G:A	124731830	1.07758e-05
												16	chr16:57667688:G:A	57667688	0.000322493								7	chr7:124736563:A:G	124736563	1.51105e-10
												16	chr16:64267841:G:T	64267841	3.48747e-05								7	chr7:124741494:A:C	124741494	2.1918e-12
												16	chr16:64378223:T:C	64378223	0.000157921								7	chr7:124743775:G:A	124743775	6.62979e-18
												16	chr16:68289751:G:A	68289751	5.62406e-05								7	chr7:124752458:C:T	124752458	3.45382e-38
												16	chr16:69307878:A:G	69307878	1.53409e-05								7	chr7:124752703:C:T	124752703	1.90209e-05
												16	chr16:69389213:A:G	69389213	2.24957e-15								7	chr7:124788418:A:C	124788418	1.17788e-14
												16	chr16:69687512:G:A	69687512	1.08916e-05								7	chr7:124816466:C:A	124816466	5.73258e-07
												16	chr16:70045057:G:A	70045057	6.64768e-09								7	chr7:124880912:C:A	124880912	7.51796e-40
												16	chr16:70353695:G:A	70353695	6.55073e-05								7	chr7:124996124:A:G	124996124	7.30298e-11
												16	chr16:70393722:G:T	70393722	5.2808e-13								7	chr7:125061539:C:T	125061539	3.58179e-27
												16	chr16:71427101:A:G	71427101	5.04359e-06								7	chr7:125153383:A:G	125153383	0.000281307
												16	chr16:72323065:T:C	72323065	0.000398749								7	chr7:125170345:A:G	125170345	1.04304e-20
												16	chr16:72883702:G:A	72883702	0.000276605								7	chr7:125237330:T:C	125237330	2.03283e-16
												16	chr16:72980696:A:C	72980696	3.46641e-06								7	chr7:125281883:T:C	125281883	6.26412e-08
												16	chr16:73168976:A:C	73168976	7.28685e-05								7	chr7:125282250:C:T	125282250	6.51223e-07
												16	chr16:74123016:T:C	74123016	0.000405798								7	chr7:128153596:A:G	128153596	0.000181372
												16	chr16:74248650:A:C	74248650	0.000308028								7	chr7:128922524:T:C	128922524	2.9181e-05
												16	chr16:74270966:A:G	74270966	1.2008e-08								7	chr7:128928906:A:C	128928906	0.000188426
												16	chr16:74329836:T:C	74329836	5.98164e-10								7	chr7:128933913:G:A	128933913	2.33722e-12
												16	chr16:74445927:G:A	74445927	6.73225e-05								7	chr7:128995213:G:A	128995213	7.85471e-07
												16	chr16:74492751:G:A	74492751	4.71205e-09								7	chr7:129000134:A:G	129000134	3.7051e-12
												16	chr16:74553404:T:G	74553404	0.000353094								7	chr7:129054922:C:T	129054922	3.12227e-06
												16	chr16:74621754:C:T	74621754	8.66164e-21								7	chr7:129069735:A:G	129069735	3.10942e-05
												16	chr16:74649839:T:C	74649839	1.29867e-18								7	chr7:129071174:G:A	129071174	8.25373e-06
												16	chr16:74703563:T:C	74703563	7.32875e-07								7	chr7:130045757:G:A	130045757	9.52752e-06
												16	chr16:74717383:A:G	74717383	5.20763e-06								7	chr7:135794825:C:T	135794825	0.00034716
												16	chr16:74751286:G:A	74751286	6.86626e-05								7	chr7:136132911:C:T	136132911	0.000136644
												16	chr16:74784883:G:A	74784883	2.71581e-11								7	chr7:136150683:C:T	136150683	0.000111836
												16	chr16:74842202:C:T	74842202	0.000337497								7	chr7:138720162:A:G	138720162	0.000108988
												16	chr16:74958021:C:T	74958021	5.84117e-05								7	chr7:148738247:A:G	148738247	0.000145204
												16	chr16:75271059:C:T	75271059	0.0003079								7	chr7:148833412:G:A	148833412	0.000344755
												16	chr16:81942287:A:C	81942287	0.000418023								7	chr7:148881661:G:A	148881661	0.000184803
												16	chr16:82004174:T:C	82004174	0.000421299								7	chr7:150353338:T:C	150353338	0.000288138
												16	chr16:82102398:C:A	82102398	2.96784e-07								7	chr7:154807198:A:G	154807198	0.000154174
												16	chr16:82151507:T:C	82151507	9.80641e-05								7	chr7:158705699:A:G	158705699	0.000455974
												16	chr16:82152967:G:A	82152967	1.54554e-07								7	chr7:159235495:G:A	159235495	1.10007e-07
												16	chr16:82170153:C:T	82170153	1.01883e-52								7	chr7:159247550:T:C	159247550	1.08256e-08
												16	chr16:82258361:G:A	82258361	9.80912e-06								7	chr7:159281898:A:G	159281898	4.32613e-12
												16	chr16:82261148:A:G	82261148	5.93718e-06								8	chr8:213249:T:C	213249	7.13132e-05
												16	chr16:86787718:A:C	86787718	0.000404995								8	chr8:235668:C:T	235668	0.000244411
												16	chr16:86881065:T:C	86881065	0.000266526								8	chr8:297841:A:C	297841	0.000197492
												16	chr16:87947153:T:C	87947153	1.22984e-05								8	chr8:3830395:G:A	3830395	0.000221942
												16	chr16:87964955:C:A	87964955	2.00512e-07								8	chr8:6138661:C:T	6138661	0.000447724
												16	chr16:87972821:G:A	87972821	4.43711e-13								8	chr8:6841372:A:G	6841372	0.000390005
												16	chr16:88033973:A:G	88033973	1.61536e-09								8	chr8:6964095:T:C	6964095	4.72226e-05
												16	chr16:88048989:T:C	88048989	1.79267e-15								8	chr8:15140010:C:T	15140010	0.000211758
												16	chr16:88133645:T:C	88133645	5.97668e-07								8	chr8:16911092:G:A	16911092	0.000181941
												16	chr16:88603398:A:G	88603398	6.17632e-05								8	chr8:18084530:C:T	18084530	2.89494e-05
												16	chr16:88691431:C:T	88691431	0.000199356								8	chr8:21282649:C:T	21282649	0.000465254
												16	chr16:88731990:A:G	88731990	1.05199e-06								8	chr8:21869912:G:A	21869912	4.78035e-05
												17	chr17:1115811:C:A	1115811	1.23308e-05								8	chr8:21903533:C:T	21903533	0.000205475
												17	chr17:1392592:A:G	1392592	0.000197129								8	chr8:21979217:A:G	21979217	2.72647e-12
												17	chr17:1757006:G:A	1757006	8.45337e-06								8	chr8:22008573:A:C	22008573	4.2092e-06
												17	chr17:1767205:A:C	1767205	4.59505e-06								8	chr8:22021576:A:G	22021576	3.80803e-08
												17	chr17:1771311:T:C	1771311	3.49382e-11								8	chr8:22031342:G:A	22031342	4.17484e-05
												17	chr17:1788443:C:T	1788443	8.94994e-07								8	chr8:22034428:G:A	22034428	4.78443e-05
												17	chr17:1838996:A:G	1838996	4.91711e-07								8	chr8:22039457:A:G	22039457	8.22508e-06
												17	chr17:1908689:G:T	1908689	0.000181945								8	chr8:22043246:A:G	22043246	1.03381e-05
												17	chr17:1914623:G:A	1914623	0.000236646								8	chr8:22043572:T:C	22043572	7.33078e-05
												17	chr17:1929387:T:C	1929387	0.000378495								8	chr8:22311574:A:G	22311574	0.000185926
												17	chr17:1937174:C:T	1937174	7.47928e-05								8	chr8:22329105:C:A	22329105	5.63352e-05
												17	chr17:1939244:T:C	1939244	0.000392482								8	chr8:22748634:G:T	22748634	1.04364e-06
												17	chr17:2143653:T:C	2143653	5.05406e-08								8	chr8:30331375:T:C	30331375	0.000440494
												17	chr17:2325773:C:T	2325773	3.87847e-05								8	chr8:30964578:G:A	30964578	0.00027313
												17	chr17:2396472:A:G	2396472	0.000298641								8	chr8:31120201:T:C	31120201	5.25884e-05
												17	chr17:2553138:A:C	2553138	1.16057e-05								8	chr8:31425368:C:T	31425368	0.000428716
												17	chr17:5835172:C:T	5835172	9.7127e-05								8	chr8:42670682:C:T	42670682	0.000446838
												17	chr17:7771942:T:C	7771942	0.000410403								8	chr8:45992407:G:A	45992407	1.21077e-06
												17	chr17:7779287:C:T	7779287	4.85534e-05								8	chr8:46706774:G:A	46706774	0.000456562
												17	chr17:7836346:T:C	7836346	5.25085e-07								8	chr8:46937469:G:A	46937469	3.26881e-10
												17	chr17:7846914:T:C	7846914	5.84925e-13								8	chr8:46962228:C:T	46962228	6.37647e-05
												17	chr17:7933910:G:A	7933910	4.3131e-06								8	chr8:47378916:C:A	47378916	3.40463e-06
												17	chr17:7942329:G:A	7942329	0.000211826								8	chr8:47499323:G:A	47499323	3.04719e-11
												17	chr17:8105849:A:G	8105849	0.000259281								8	chr8:47946373:A:G	47946373	7.48928e-05
												17	chr17:8233498:A:G	8233498	8.17335e-14								8	chr8:48141897:C:A	48141897	0.000358649
												17	chr17:8276210:G:A	8276210	4.94846e-05								8	chr8:51613501:G:A	51613501	0.000414792
												17	chr17:29241762:T:C	29241762	7.48635e-06								8	chr8:55748505:A:C	55748505	0.00035573
												17	chr17:30566660:A:G	30566660	0.000128517								8	chr8:55770738:C:A	55770738	4.12572e-16
												17	chr17:30834485:A:G	30834485	7.1839e-07								8	chr8:56204536:T:C	56204536	1.95178e-05
												17	chr17:39233156:A:G	39233156	0.00022847								8	chr8:56314526:G:A	56314526	1.5928e-06
												17	chr17:42365649:T:G	42365649	0.000169157								8	chr8:70429862:T:G	70429862	0.000160813
												17	chr17:43379045:A:G	43379045	2.27143e-12								8	chr8:72939640:T:C	72939640	4.10932e-05
												17	chr17:48503822:T:C	48503822	9.12683e-05								8	chr8:72981699:G:A	72981699	1.69594e-08
												17	chr17:49701431:C:T	49701431	3.84123e-09								8	chr8:72999428:C:T	72999428	7.49549e-25
												17	chr17:55441309:G:A	55441309	0.000346984								8	chr8:73005929:C:T	73005929	1.53957e-14
												17	chr17:59500849:C:A	59500849	8.57117e-05								8	chr8:73053536:G:A	73053536	3.95622e-06
												17	chr17:65597565:T:C	65597565	2.70358e-05								8	chr8:73060214:G:A	73060214	9.01986e-07
												17	chr17:67685646:C:T	67685646	0.000184608								8	chr8:73071365:G:A	73071365	1.69434e-11
												17	chr17:67709414:G:A	67709414	2.00581e-06								8	chr8:73072293:A:G	73072293	1.04378e-07
												17	chr17:75834915:C:T	75834915	7.45024e-06								8	chr8:73074588:G:A	73074588	2.33233e-05
												17	chr17:75997465:C:T	75997465	2.16651e-07								8	chr8:73078978:A:G	73078978	1.28354e-05
												17	chr17:76564487:G:A	76564487	0.000444508								8	chr8:73080241:G:A	73080241	1.14401e-05
												17	chr17:77428644:A:G	77428644	0.00020958								8	chr8:73080965:T:G	73080965	0.000134899
												17	chr17:77636004:G:A	77636004	0.00043421								8	chr8:73084443:C:T	73084443	0.00028442
												17	chr17:78134989:G:A	78134989	0.00013508								8	chr8:73087340:C:A	73087340	3.27514e-05
												17	chr17:78150235:A:C	78150235	1.02792e-07								8	chr8:73107363:G:A	73107363	1.66096e-05
												17	chr17:78159308:T:G	78159308	0.000253075								8	chr8:73155260:G:A	73155260	4.171e-05
												17	chr17:78184315:C:T	78184315	0.000354724								8	chr8:73184214:C:A	73184214	0.000275448
												17	chr17:78196237:C:T	78196237	1.41348e-08								8	chr8:73197137:C:T	73197137	3.09863e-05
												17	chr17:78259605:A:G	78259605	0.000114496								8	chr8:73505189:G:A	73505189	0.000373672
												17	chr17:79118214:C:T	79118214	0.000425402								8	chr8:73634246:G:A	73634246	0.000331215
												17	chr17:82436204:G:A	82436204	4.14295e-05								8	chr8:84500738:C:T	84500738	0.000182448
												17	chr17:82632074:T:C	82632074	4.30477e-05								8	chr8:94347410:T:G	94347410	1.20246e-06
												17	chr17:82678506:T:C	82678506	0.000142735								8	chr8:94453059:T:C	94453059	2.6727e-06
												18	chr18:142346:G:A	142346	1.64176e-06								8	chr8:94556641:G:A	94556641	0.000289328
												18	chr18:293350:G:A	293350	2.7067e-05								8	chr8:94559374:G:A	94559374	4.88461e-10
												18	chr18:636133:G:A	636133	0.000281741								8	chr8:94582492:C:A	94582492	4.89103e-08
												18	chr18:647513:G:A	647513	3.91742e-06								8	chr8:94639617:A:G	94639617	0.000251571
												18	chr18:650968:G:A	650968	0.000186389								8	chr8:94693182:A:G	94693182	0.000110917
												18	chr18:658423:A:G	658423	1.43417e-43								8	chr8:96794206:A:G	96794206	9.76945e-05
												18	chr18:660383:A:G	660383	8.76193e-13								8	chr8:97272892:T:C	97272892	0.000443711
												18	chr18:674320:A:G	674320	8.70162e-16								8	chr8:100480245:A:G	100480245	0.000381645
												18	chr18:682399:C:T	682399	4.96478e-21								8	chr8:101126122:T:C	101126122	0.000205447
												18	chr18:692082:G:A	692082	0.000375405								8	chr8:105298689:C:T	105298689	0.000406209
												18	chr18:809504:T:C	809504	3.61701e-05								8	chr8:113718823:G:A	113718823	0.000138618
												18	chr18:828428:C:T	828428	0.00012967								8	chr8:119948809:C:T	119948809	0.000141159
												18	chr18:847306:A:G	847306	2.5567e-09								8	chr8:121665101:T:C	121665101	0.000397805
												18	chr18:2503437:C:A	2503437	3.8154e-05								8	chr8:121668500:T:G	121668500	0.000215581
												18	chr18:2516930:G:A	2516930	0.000192066								8	chr8:127878874:G:A	127878874	0.000480596
												18	chr18:2633038:C:T	2633038	0.000199246								9	chr9:817167:A:G	817167	0.000420407
												18	chr18:2804131:G:A	2804131	0.000122467								9	chr9:826656:G:A	826656	1.70004e-05
												18	chr18:9440388:T:C	9440388	0.000168357								9	chr9:854977:C:A	854977	0.000348586
												18	chr18:10427334:A:C	10427334	9.57811e-05								9	chr9:861482:A:G	861482	0.000459378
												18	chr18:12974738:C:A	12974738	8.83975e-05								9	chr9:4940487:G:A	4940487	0.000360214
												18	chr18:13047984:T:C	13047984	0.000253992								9	chr9:8999510:C:T	8999510	0.00041547
												18	chr18:22437646:C:A	22437646	0.00034378								9	chr9:9213245:C:T	9213245	4.85266e-06
												18	chr18:22517451:G:A	22517451	0.000151471								9	chr9:9218581:T:C	9218581	0.000324953
												18	chr18:35007199:G:A	35007199	0.000229583								9	chr9:9272236:A:C	9272236	0.000158085
												18	chr18:35813208:C:T	35813208	0.000307093								9	chr9:10388898:T:C	10388898	4.5246e-05
												18	chr18:43879458:G:A	43879458	0.00018223								9	chr9:10962007:C:T	10962007	0.000130413
												18	chr18:44197205:G:T	44197205	3.62143e-05								9	chr9:14269557:A:G	14269557	0.000149266
												18	chr18:44297411:A:G	44297411	0.000205206								9	chr9:16507739:C:A	16507739	0.000327695
												18	chr18:44367961:T:G	44367961	0.000431211								9	chr9:19084446:T:G	19084446	0.000470956
												18	chr18:44494699:C:T	44494699	6.30333e-05								9	chr9:22138763:T:C	22138763	0.000367147
												18	chr18:44527338:T:G	44527338	6.3944e-19								9	chr9:23781423:T:C	23781423	0.000113394
												18	chr18:44584858:G:A	44584858	2.18474e-18								9	chr9:25971719:G:A	25971719	0.00015378
												18	chr18:44595623:C:T	44595623	6.41874e-06								9	chr9:32719800:G:A	32719800	0.000176133
												18	chr18:44643805:A:C	44643805	7.40031e-09								9	chr9:33102870:C:T	33102870	1.39357e-05
												18	chr18:44650207:C:A	44650207	3.7949e-12								9	chr9:33593431:G:T	33593431	0.000161596
												18	chr18:44720988:A:G	44720988	5.87868e-05								9	chr9:33597463:C:T	33597463	0.00013965
												18	chr18:46050950:C:T	46050950	3.90805e-05								9	chr9:33599066:A:G	33599066	8.93985e-05
												18	chr18:51307817:A:C	51307817	0.000316964								9	chr9:33619948:C:T	33619948	3.94621e-08
												18	chr18:54196293:T:C	54196293	1.34843e-05								9	chr9:33725651:C:T	33725651	1.1318e-06
												18	chr18:54272973:G:A	54272973	2.44906e-18								9	chr9:33758676:G:A	33758676	1.08221e-07
												18	chr18:54312164:C:T	54312164	3.37567e-09								9	chr9:33845205:C:T	33845205	4.74144e-09
												18	chr18:54740176:G:A	54740176	1.4614e-05								9	chr9:33857805:C:T	33857805	6.41461e-07
												18	chr18:56299532:C:T	56299532	8.67881e-07								9	chr9:33982520:G:A	33982520	1.04544e-13
												18	chr18:61881592:G:A	61881592	5.09706e-06								9	chr9:34063621:G:A	34063621	0.000291783
												18	chr18:61916213:A:G	61916213	0.000112104								9	chr9:34072896:C:T	34072896	0.000139875
												18	chr18:76978008:A:G	76978008	1.34633e-06								9	chr9:34074478:T:C	34074478	1.22394e-07
												18	chr18:76993063:C:T	76993063	0.00038782								9	chr9:34098112:T:C	34098112	1.69824e-11
												18	chr18:77180436:C:A	77180436	4.06453e-05								9	chr9:34107507:C:T	34107507	8.61192e-26
												18	chr18:79697324:G:A	79697324	2.44354e-05								9	chr9:34127765:A:C	34127765	4.85121e-08
												18	chr18:80067196:G:A	80067196	7.25521e-06								9	chr9:34187163:C:T	34187163	0.000217861
												18	chr18:80246165:T:C	80246165	6.62506e-07								9	chr9:35261554:A:G	35261554	0.000334372
												19	chr19:3374686:G:A	3374686	0.000190572								9	chr9:37058147:A:C	37058147	0.000174353
												19	chr19:4368145:C:T	4368145	7.70637e-05								9	chr9:76511656:G:A	76511656	1.31371e-05
												19	chr19:4403020:A:G	4403020	3.54266e-05								9	chr9:76530246:C:T	76530246	0.000144661
												19	chr19:4490693:G:A	4490693	0.000364108								9	chr9:80645007:C:A	80645007	0.000315762
												19	chr19:6272396:T:C	6272396	0.000446488								9	chr9:83582829:G:A	83582829	0.00036546
												19	chr19:7306697:T:C	7306697	8.22148e-05								9	chr9:83721324:A:G	83721324	9.08552e-05
												19	chr19:8479935:C:T	8479935	0.000178476								9	chr9:83918084:T:C	83918084	6.25648e-06
												19	chr19:8496403:C:T	8496403	3.73388e-07								9	chr9:84510253:T:G	84510253	0.000361743
												19	chr19:9999842:T:C	9999842	0.000251061								9	chr9:87554757:C:A	87554757	0.000239012
												19	chr19:21599248:G:A	21599248	0.000276179								9	chr9:89287251:G:A	89287251	0.000356271
												19	chr19:21707537:G:A	21707537	8.35815e-06								9	chr9:93916687:G:A	93916687	0.000195704
												19	chr19:21851255:G:A	21851255	2.63051e-05								9	chr9:93982238:A:G	93982238	2.49603e-05
												19	chr19:21919335:A:G	21919335	4.72324e-07								9	chr9:94303157:C:T	94303157	9.44604e-06
												19	chr19:21937728:A:C	21937728	1.00851e-05								9	chr9:94374451:G:A	94374451	0.000441459
												19	chr19:22032639:A:G	22032639	1.29092e-30								9	chr9:97714913:G:A	97714913	9.18333e-05
												19	chr19:22181431:C:T	22181431	6.73861e-06								9	chr9:98585582:G:A	98585582	0.000469224
												19	chr19:22250043:G:A	22250043	0.00014155								9	chr9:103816337:G:A	103816337	0.00034321
												19	chr19:22286255:G:A	22286255	5.78895e-14								9	chr9:106699032:C:T	106699032	0.000141739
												19	chr19:22311156:C:T	22311156	2.33938e-12								9	chr9:106814990:A:C	106814990	2.51513e-05
												19	chr19:22461614:T:G	22461614	0.00027753								9	chr9:106876781:C:T	106876781	6.51298e-05
												19	chr19:22472729:A:G	22472729	4.96787e-08								9	chr9:107232085:G:A	107232085	0.000330157
												19	chr19:22546698:G:A	22546698	6.98892e-07								9	chr9:107280470:G:A	107280470	7.54484e-06
												19	chr19:22547939:A:C	22547939	0.000139389								9	chr9:107471956:G:T	107471956	0.000445051
												19	chr19:23527777:G:A	23527777	6.06806e-06								9	chr9:109685243:G:A	109685243	0.00024016
												19	chr19:24122637:C:T	24122637	0.000127576								9	chr9:115316251:C:T	115316251	0.000361085
												19	chr19:27263435:C:T	27263435	9.64517e-05								9	chr9:124243243:A:G	124243243	6.41224e-05
												19	chr19:27636293:C:T	27636293	0.000110634								9	chr9:124250604:C:T	124250604	5.15858e-05
												19	chr19:28767360:T:G	28767360	6.83313e-05								9	chr9:124425895:G:A	124425895	3.36488e-05
												19	chr19:29779425:A:C	29779425	0.000117007								9	chr9:130075737:C:T	130075737	1.67587e-05
												19	chr19:33259212:C:T	33259212	3.5874e-05								9	chr9:132523817:T:C	132523817	0.000462211
												19	chr19:33259487:G:A	33259487	0.000242555								9	chr9:133744894:G:A	133744894	0.000465543
												19	chr19:33266156:T:C	33266156	0.000219508								9	chr9:134944489:C:A	134944489	0.000111542
												19	chr19:33289217:A:G	33289217	8.79772e-05								9	chr9:137622239:T:C	137622239	0.00046534
												19	chr19:33293751:T:C	33293751	0.000438793								10	chr10:809121:G:A	809121	0.000193304
												19	chr19:33405289:G:A	33405289	0.000132203								10	chr10:828956:C:A	828956	0.000350477
												19	chr19:33769202:C:T	33769202	8.15718e-06								10	chr10:2153921:A:G	2153921	0.000423029
												19	chr19:34635361:C:A	34635361	9.04732e-05								10	chr10:3216820:C:T	3216820	9.23804e-06
												19	chr19:38787015:C:A	38787015	1.16845e-05								10	chr10:3655659:G:T	3655659	0.00015936
												19	chr19:38803139:T:C	38803139	0.000151503								10	chr10:5654962:C:T	5654962	2.49965e-05
												19	chr19:38853494:G:A	38853494	1.99425e-07								10	chr10:5662024:C:T	5662024	4.62615e-06
												19	chr19:39327638:T:C	39327638	0.00028239								10	chr10:5682419:A:G	5682419	4.44253e-06
												19	chr19:39874656:T:C	39874656	0.000443905								10	chr10:5684762:A:G	5684762	1.32117e-07
												19	chr19:41626661:A:G	41626661	0.000263694								10	chr10:5685329:G:T	5685329	5.25678e-05
												19	chr19:44879418:G:A	44879418	2.02386e-05								10	chr10:5685360:T:C	5685360	6.70317e-05
												19	chr19:48800570:G:A	48800570	0.000263202								10	chr10:5711553:G:A	5711553	1.95546e-06
												19	chr19:48828012:G:A	48828012	0.00011825								10	chr10:5724374:G:A	5724374	0.000110611
												19	chr19:52553700:G:A	52553700	0.000278747								10	chr10:5806875:T:C	5806875	6.42925e-08
												19	chr19:53426193:G:A	53426193	0.000266803								10	chr10:5823181:G:A	5823181	8.98856e-05
												19	chr19:53598907:T:C	53598907	0.000356903								10	chr10:5824225:G:A	5824225	1.87241e-13
												19	chr19:54699151:C:T	54699151	0.000166825								10	chr10:5834643:T:C	5834643	2.42175e-07
												19	chr19:54900496:G:A	54900496	0.000247583								10	chr10:6471475:G:A	6471475	0.000425745
												19	chr19:56178454:A:C	56178454	0.000153819								10	chr10:6601841:C:T	6601841	9.01135e-05
												19	chr19:56197298:G:A	56197298	1.34326e-05								10	chr10:12030949:T:C	12030949	0.00010227
												19	chr19:56222056:C:A	56222056	5.11635e-10								10	chr10:12157474:G:T	12157474	2.21672e-05
												19	chr19:56779112:T:C	56779112	0.000221473								10	chr10:23701326:A:G	23701326	0.000324938
												19	chr19:56853775:C:T	56853775	5.40331e-09								10	chr10:24275024:A:G	24275024	0.000467251
												19	chr19:57160328:A:G	57160328	0.000114209								10	chr10:26391376:A:G	26391376	0.000104945
												19	chr19:57226926:A:C	57226926	0.000100288								10	chr10:27175671:T:C	27175671	0.000250403
												19	chr19:57273498:C:T	57273498	0.000224445								10	chr10:28849685:T:C	28849685	0.0003434
												19	chr19:57430636:G:T	57430636	0.000123857								10	chr10:32336159:C:T	32336159	0.000232071
												19	chr19:57438168:T:C	57438168	0.000121325								10	chr10:33824197:A:G	33824197	0.000115001
												20	chr20:85729:G:A	85729	1.04778e-05								10	chr10:48721446:A:C	48721446	0.000200277
												20	chr20:319435:A:G	319435	0.000256366								10	chr10:51518218:G:A	51518218	0.000210848
												20	chr20:565902:G:A	565902	0.000263421								10	chr10:63723502:G:A	63723502	0.000126267
												20	chr20:915656:T:C	915656	0.000402606								10	chr10:68259564:A:G	68259564	1.83667e-05
												20	chr20:917595:C:A	917595	0.000140929								10	chr10:74698406:T:G	74698406	0.00013402
												20	chr20:3803946:G:A	3803946	6.71846e-05								10	chr10:87871644:G:A	87871644	0.000440991
												20	chr20:18088914:G:T	18088914	0.000347752								10	chr10:88013232:C:T	88013232	0.000231345
												20	chr20:26247591:G:A	26247591	0.000136474								10	chr10:88013810:C:A	88013810	3.11014e-05
												20	chr20:32652417:G:A	32652417	0.000316039								10	chr10:89006456:T:C	89006456	0.00026404
												20	chr20:36288225:G:A	36288225	0.000405014								10	chr10:89814867:G:A	89814867	0.000273628
												20	chr20:36406347:G:A	36406347	0.000200766								10	chr10:92526663:T:C	92526663	7.81574e-06
												20	chr20:36784431:G:A	36784431	7.30046e-06								10	chr10:92685099:G:A	92685099	0.000158311
												20	chr20:36873837:A:G	36873837	1.66299e-05								10	chr10:92686284:G:A	92686284	2.74423e-07
												20	chr20:36884049:G:A	36884049	3.1322e-07								10	chr10:92715354:G:A	92715354	2.08954e-05
												20	chr20:36909622:G:A	36909622	4.22503e-06								10	chr10:94198532:G:A	94198532	1.36767e-08
												20	chr20:36910139:T:C	36910139	2.52877e-06								10	chr10:94213990:C:T	94213990	0.000237865
												20	chr20:36950277:A:G	36950277	5.14873e-47								10	chr10:94236579:T:C	94236579	4.84797e-07
												20	chr20:36956221:T:G	36956221	2.89334e-21								10	chr10:94344908:T:G	94344908	5.13807e-21
												20	chr20:36960692:T:C	36960692	3.17834e-25								10	chr10:94371904:C:T	94371904	2.23666e-11
												20	chr20:37026008:G:A	37026008	5.19434e-06								10	chr10:94542150:T:C	94542150	6.96466e-05
												20	chr20:37070746:T:G	37070746	4.20455e-05								10	chr10:94636850:G:A	94636850	1.42272e-07
												20	chr20:37174236:T:G	37174236	1.05121e-08								10	chr10:94670214:C:T	94670214	1.76506e-09
												20	chr20:37239643:A:G	37239643	7.73001e-05								10	chr10:94697591:A:G	94697591	0.000183565
												20	chr20:43576421:G:A	43576421	3.64536e-07								10	chr10:94892563:G:A	94892563	6.3599e-05
												20	chr20:45837579:T:C	45837579	2.68368e-05								10	chr10:95049216:A:G	95049216	4.77189e-05
												20	chr20:53681975:A:G	53681975	0.000102459								10	chr10:95094784:G:A	95094784	0.000264466
												20	chr20:62888514:C:T	62888514	0.000214348								10	chr10:95197579:A:C	95197579	0.000237247
												20	chr20:62963141:G:A	62963141	0.000348859								10	chr10:95240116:G:A	95240116	0.000220958
												20	chr20:63115991:G:A	63115991	6.19869e-06								10	chr10:96041538:C:T	96041538	0.000246627
												20	chr20:63489587:G:A	63489587	5.7605e-05								10	chr10:97211153:A:C	97211153	0.000317307
												20	chr20:63494386:C:T	63494386	5.80898e-07								10	chr10:97260139:T:C	97260139	1.00404e-05
												20	chr20:63497080:A:G	63497080	2.11125e-07								10	chr10:97330956:C:T	97330956	8.10812e-06
												20	chr20:63526293:A:C	63526293	3.36248e-07								10	chr10:97355926:A:G	97355926	8.73736e-08
												20	chr20:63553658:T:C	63553658	1.53497e-20								10	chr10:97429253:G:A	97429253	0.000404548
												20	chr20:63560584:G:A	63560584	7.86484e-10								10	chr10:97447899:G:A	97447899	0.000192509
												20	chr20:63573544:T:C	63573544	1.70805e-17								10	chr10:99460303:T:C	99460303	9.8578e-05
												20	chr20:63579590:C:T	63579590	0.000131012								10	chr10:99512032:A:C	99512032	2.67609e-16
												20	chr20:63594155:G:A	63594155	5.94977e-43								10	chr10:99530544:T:C	99530544	1.61176e-15
												20	chr20:63595227:G:A	63595227	6.70934e-08								10	chr10:99542500:G:T	99542500	2.28144e-05
												20	chr20:63640895:T:C	63640895	8.6836e-64								10	chr10:99544146:A:C	99544146	0.000164702
												20	chr20:63669453:A:C	63669453	1.41091e-13								10	chr10:99560855:C:T	99560855	7.50896e-07
												20	chr20:63677164:T:C	63677164	2.57798e-06								10	chr10:99566040:C:T	99566040	4.8836e-10
												20	chr20:63677217:A:G	63677217	3.09571e-06								10	chr10:99586708:C:T	99586708	0.00037866
												20	chr20:63678201:C:T	63678201	1.83612e-54								10	chr10:99597878:G:A	99597878	2.38024e-08
												20	chr20:63710579:T:G	63710579	7.58752e-25								10	chr10:99602779:G:A	99602779	2.64283e-09
												20	chr20:63747065:C:T	63747065	5.5386e-30								10	chr10:99616139:A:G	99616139	2.10722e-05
												20	chr20:63757025:G:A	63757025	4.63447e-52								10	chr10:99655076:G:A	99655076	0.000273502
												20	chr20:63786753:G:A	63786753	1.33466e-09								10	chr10:99693504:C:T	99693504	1.12993e-06
												20	chr20:63791266:A:C	63791266	6.04923e-29								10	chr10:99725334:C:T	99725334	2.21876e-06
												20	chr20:63807921:G:A	63807921	4.50142e-09								10	chr10:99748865:T:C	99748865	8.2467e-07
												20	chr20:63829165:A:G	63829165	0.00016287								10	chr10:99811771:C:T	99811771	0.000174928
												20	chr20:63844528:G:A	63844528	7.085e-06								10	chr10:99812586:A:C	99812586	2.67769e-07
												20	chr20:63867200:C:T	63867200	2.31633e-11								10	chr10:99857502:A:G	99857502	1.46423e-05
												20	chr20:63890304:A:G	63890304	4.05042e-19								10	chr10:99911841:A:G	99911841	0.000339117
												20	chr20:63891113:A:G	63891113	8.90635e-08								10	chr10:101441506:A:C	101441506	7.16952e-05
												20	chr20:63947856:G:A	63947856	0.000205845								10	chr10:101498860:G:A	101498860	0.000357298
												20	chr20:63954590:G:A	63954590	4.63991e-06								10	chr10:101500233:A:G	101500233	1.46599e-05
												20	chr20:63968259:C:T	63968259	3.86581e-06								10	chr10:101663600:T:C	101663600	6.11899e-06
												20	chr20:64004786:C:T	64004786	0.000303921								10	chr10:101692624:G:A	101692624	0.000111993
												20	chr20:64046747:G:A	64046747	6.54696e-07								10	chr10:101713658:C:T	101713658	0.000168955
												20	chr20:64111753:A:G	64111753	9.59622e-07								10	chr10:102004963:G:A	102004963	7.10493e-07
												20	chr20:64138434:G:A	64138434	9.07403e-05								10	chr10:102069915:C:T	102069915	8.21145e-05
												20	chr20:64150197:G:A	64150197	2.16406e-07								10	chr10:102095591:G:A	102095591	4.42171e-06
												20	chr20:64172176:G:A	64172176	4.72172e-12								10	chr10:102098881:A:C	102098881	1.94254e-05
												20	chr20:64226312:C:T	64226312	0.000150685								10	chr10:102173668:A:G	102173668	0.000344826
												21	chr21:14981488:A:C	14981488	0.00012664								10	chr10:102177487:C:T	102177487	2.59102e-09
												21	chr21:18551961:C:T	18551961	0.000427307								10	chr10:102434077:G:A	102434077	0.000390068
												21	chr21:21613860:A:G	21613860	0.000244247								10	chr10:102457746:T:G	102457746	0.000162532
												21	chr21:22356465:G:A	22356465	0.000100404								10	chr10:102727686:G:A	102727686	0.000209899
												21	chr21:24282691:A:G	24282691	0.000239447								10	chr10:102938024:C:T	102938024	3.09713e-06
												21	chr21:29195543:G:A	29195543	0.00020879								10	chr10:103235729:T:C	103235729	8.03767e-06
												21	chr21:29409528:G:A	29409528	0.000124965								10	chr10:103461626:A:G	103461626	0.00024256
												21	chr21:33856649:A:G	33856649	0.000395321								10	chr10:103486526:A:G	103486526	3.85017e-05
												21	chr21:33986461:G:A	33986461	4.98092e-05								10	chr10:103573856:C:T	103573856	0.000240309
												21	chr21:34003574:C:A	34003574	6.29492e-06								10	chr10:103607297:G:A	103607297	1.25962e-05
												21	chr21:34070872:G:A	34070872	0.00036525								10	chr10:103715862:G:A	103715862	6.28637e-18
												21	chr21:37279466:T:C	37279466	0.000282234								10	chr10:103716324:C:T	103716324	1.8611e-06
												22	chr22:21023045:C:T	21023045	1.31741e-05								10	chr10:103717405:C:T	103717405	1.48081e-14
												22	chr22:23203115:T:C	23203115	0.000374542								10	chr10:103717454:G:A	103717454	0.000333734
												22	chr22:23538691:G:A	23538691	7.21041e-08								10	chr10:103720236:C:T	103720236	3.06514e-06
												22	chr22:24214190:A:G	24214190	2.4063e-05								10	chr10:103735854:T:C	103735854	7.69184e-05
												22	chr22:26541355:G:A	26541355	0.000136883								10	chr10:103739767:T:C	103739767	0.000121317
												22	chr22:27792215:T:C	27792215	1.83743e-05								10	chr10:103753166:T:C	103753166	7.99982e-07
												22	chr22:27833311:C:T	27833311	0.000212824								10	chr10:103759967:C:T	103759967	4.52814e-08
												22	chr22:28853014:A:G	28853014	1.12039e-05								10	chr10:103763912:A:G	103763912	0.000239128
												22	chr22:29346852:T:C	29346852	0.000153469								10	chr10:103769009:G:A	103769009	5.97723e-17
												22	chr22:30862121:C:A	30862121	8.38668e-05								10	chr10:103779592:C:A	103779592	1.74622e-19
												22	chr22:31442483:G:A	31442483	1.55042e-05								10	chr10:103782942:G:A	103782942	2.4568e-08
												22	chr22:31755228:A:G	31755228	2.4129e-05								10	chr10:103785660:G:A	103785660	0.000379289
												22	chr22:34756605:T:C	34756605	3.36891e-05								10	chr10:103792691:A:G	103792691	8.87156e-17
												22	chr22:34944114:C:A	34944114	0.000245771								10	chr10:103797933:A:G	103797933	2.30675e-34
												22	chr22:35367098:C:A	35367098	0.000223075								10	chr10:103799129:G:A	103799129	4.00618e-05
												22	chr22:36933503:A:G	36933503	9.82381e-05								10	chr10:103811944:G:A	103811944	8.10214e-15
												22	chr22:38721464:T:G	38721464	0.000207272								10	chr10:103818972:T:C	103818972	1.89125e-07
												22	chr22:40357726:C:A	40357726	0.000259102								10	chr10:103835097:A:G	103835097	7.53182e-16
												22	chr22:41077057:A:G	41077057	2.2008e-05								10	chr10:103836039:C:T	103836039	2.49448e-07
												22	chr22:41244846:T:C	41244846	6.06792e-07								10	chr10:103862101:C:T	103862101	1.58599e-15
												22	chr22:41264960:A:G	41264960	0.000212863								10	chr10:103888928:G:A	103888928	6.10942e-32
												22	chr22:41322090:C:T	41322090	0.000332407								10	chr10:103899629:T:C	103899629	5.18084e-60
												22	chr22:43508178:A:G	43508178	0.000242404								10	chr10:103915096:A:G	103915096	2.93089e-105
												22	chr22:45339050:A:G	45339050	2.59012e-05								10	chr10:103919645:C:T	103919645	8.14892e-14
												22	chr22:45356618:A:G	45356618	4.36677e-07								10	chr10:103924200:T:C	103924200	1.25352e-05
												22	chr22:45439239:A:G	45439239	3.14471e-05								10	chr10:103934169:G:A	103934169	1.13986e-08
												22	chr22:49287979:C:T	49287979	0.000275125								10	chr10:103962236:C:A	103962236	9.73711e-05
												22	chr22:50118978:A:G	50118978	0.000227929								10	chr10:103966237:G:A	103966237	0.000193201
												22	chr22:50187371:A:G	50187371	6.85915e-06								10	chr10:103976354:T:C	103976354	7.5405e-28
												22	chr22:50204348:C:T	50204348	9.23336e-05								10	chr10:103989710:T:C	103989710	6.70903e-08
												22	chr22:50505734:G:A	50505734	1.75574e-08								10	chr10:104049969:A:G	104049969	7.8739e-07
												22	chr22:50519091:G:A	50519091	4.81504e-18								10	chr10:104148528:T:G	104148528	7.53338e-05
												22	chr22:50528840:A:G	50528840	0.000109711								10	chr10:104156749:T:C	104156749	6.80581e-05
												22	chr22:50536009:G:A	50536009	2.49419e-05								10	chr10:104199900:C:T	104199900	0.000161436
												22	chr22:50550897:A:G	50550897	7.61027e-11								10	chr10:104213641:T:C	104213641	7.70868e-08
												22	chr22:50602117:C:T	50602117	0.000200613								10	chr10:104232386:G:A	104232386	0.000157576
																							10	chr10:104246423:G:A	104246423	1.15998e-06
																							10	chr10:104246760:G:A	104246760	4.346e-06
																							10	chr10:104319179:C:T	104319179	6.84652e-08
																							10	chr10:104328890:A:G	104328890	0.000452606
																							10	chr10:104358685:G:A	104358685	0.000115099
																							10	chr10:104396055:T:C	104396055	0.00044317
																							10	chr10:104622831:T:C	104622831	0.000182402
																							10	chr10:111111899:T:G	111111899	4.89801e-05
																							10	chr10:113829657:C:T	113829657	0.000184769
																							10	chr10:121366242:T:C	121366242	0.00027308
																							10	chr10:121836739:T:C	121836739	0.000188756
																							10	chr10:123726397:C:T	123726397	0.000463628
																							10	chr10:123835273:C:T	123835273	0.000233954
																							10	chr10:133206811:T:C	133206811	6.6673e-05
																							10	chr10:133242769:T:C	133242769	0.000386785
																							11	chr11:187035:G:A	187035	1.63463e-09
																							11	chr11:202253:G:A	202253	4.03831e-16
																							11	chr11:202547:C:T	202547	1.49091e-05
																							11	chr11:219538:A:G	219538	4.13552e-10
																							11	chr11:234249:T:C	234249	1.55909e-08
																							11	chr11:244552:A:G	244552	6.91051e-05
																							11	chr11:246370:C:T	246370	1.31541e-05
																							11	chr11:288003:T:G	288003	0.000477057
																							11	chr11:288115:T:C	288115	0.000141211
																							11	chr11:295445:A:C	295445	0.0003879
																							11	chr11:309127:A:G	309127	0.000435442
																							11	chr11:2621377:C:T	2621377	0.000351293
																							11	chr11:9568842:C:T	9568842	0.000344429
																							11	chr11:9591026:T:C	9591026	0.000254337
																							11	chr11:9598631:A:G	9598631	0.000248176
																							11	chr11:11841372:G:A	11841372	0.000219371
																							11	chr11:12317618:T:C	12317618	8.52334e-05
																							11	chr11:20187389:T:G	20187389	5.85545e-05
																							11	chr11:20340928:A:C	20340928	0.000464333
																							11	chr11:24203133:A:G	24203133	5.22673e-05
																							11	chr11:28904615:G:A	28904615	0.000149341
																							11	chr11:35597735:A:C	35597735	6.46428e-05
																							11	chr11:36154538:T:C	36154538	2.02507e-05
																							11	chr11:44824880:C:T	44824880	9.68679e-05
																							11	chr11:45930760:A:G	45930760	0.000311344
																							11	chr11:46300276:A:C	46300276	0.000445349
																							11	chr11:46324600:C:A	46324600	0.000136927
																							11	chr11:46896432:G:A	46896432	0.000272647
																							11	chr11:47228768:C:T	47228768	0.000159107
																							11	chr11:47419207:G:A	47419207	3.05162e-06
																							11	chr11:47654618:A:G	47654618	0.000146053
																							11	chr11:47910185:G:A	47910185	0.000147204
																							11	chr11:49338054:G:A	49338054	0.000157391
																							11	chr11:56894985:G:A	56894985	0.000287065
																							11	chr11:57466743:T:C	57466743	2.0423e-05
																							11	chr11:61697053:C:T	61697053	5.15929e-05
																							11	chr11:61714456:G:A	61714456	0.000144944
																							11	chr11:61745088:G:A	61745088	5.76182e-06
																							11	chr11:61751841:C:A	61751841	2.50075e-05
																							11	chr11:62172634:G:A	62172634	0.000423721
																							11	chr11:66680573:A:G	66680573	0.000369454
																							11	chr11:67695078:G:A	67695078	4.92312e-05
																							11	chr11:68642471:G:A	68642471	6.44867e-05
																							11	chr11:74554934:T:C	74554934	6.3422e-06
																							11	chr11:74659107:A:G	74659107	2.68887e-05
																							11	chr11:74682970:G:A	74682970	0.000233846
																							11	chr11:76707094:T:C	76707094	0.000437653
																							11	chr11:90816718:C:A	90816718	0.000420455
																							11	chr11:91653130:G:A	91653130	0.000123657
																							11	chr11:95217624:C:T	95217624	0.000382957
																							11	chr11:99711536:G:T	99711536	0.000266177
																							11	chr11:102923124:T:C	102923124	0.000238358
																							11	chr11:103006922:A:G	103006922	0.000273093
																							11	chr11:107933845:G:A	107933845	2.17891e-06
																							11	chr11:107971863:A:C	107971863	6.05675e-05
																							11	chr11:107983492:G:A	107983492	7.61798e-05
																							11	chr11:107985247:C:T	107985247	0.000237378
																							11	chr11:107991501:G:A	107991501	5.33949e-10
																							11	chr11:107998817:A:G	107998817	1.55561e-21
																							11	chr11:108010154:C:T	108010154	1.68772e-12
																							11	chr11:108116502:C:T	108116502	1.73225e-08
																							11	chr11:108138933:C:A	108138933	4.5144e-18
																							11	chr11:108145287:G:T	108145287	5.51569e-13
																							11	chr11:108189597:G:A	108189597	1.82789e-08
																							11	chr11:108315222:A:G	108315222	5.01534e-08
																							11	chr11:108334602:A:G	108334602	2.14289e-44
																							11	chr11:108348120:A:G	108348120	4.13523e-12
																							11	chr11:108364109:A:C	108364109	4.02254e-23
																							11	chr11:108382581:A:G	108382581	2.20151e-06
																							11	chr11:108395553:G:A	108395553	9.54113e-15
																							11	chr11:108411968:G:A	108411968	1.86874e-08
																							11	chr11:108509147:A:C	108509147	5.595e-05
																							11	chr11:108513480:C:T	108513480	0.000111995
																							11	chr11:108526609:C:T	108526609	1.12279e-17
																							11	chr11:108550518:T:C	108550518	8.76153e-07
																							11	chr11:108566678:C:T	108566678	3.23877e-07
																							11	chr11:108638026:C:A	108638026	7.99945e-06
																							11	chr11:108648459:T:C	108648459	0.000292867
																							11	chr11:108845177:C:T	108845177	3.34595e-05
																							11	chr11:108899223:T:G	108899223	1.51349e-05
																							11	chr11:109125572:C:T	109125572	0.000235771
																							11	chr11:111281664:G:T	111281664	0.000197524
																							11	chr11:111325955:T:C	111325955	0.000193861
																							11	chr11:111369208:C:T	111369208	0.000290877
																							11	chr11:111386477:C:T	111386477	7.39946e-05
																							11	chr11:111444441:C:A	111444441	0.000103198
																							11	chr11:111462359:G:A	111462359	2.49138e-05
																							11	chr11:111824164:G:A	111824164	0.000117271
																							11	chr11:113582981:T:C	113582981	0.00022794
																							11	chr11:113942011:G:A	113942011	0.000311573
																							11	chr11:116786845:C:T	116786845	1.27207e-05
																							11	chr11:116825064:A:G	116825064	0.00019871
																							11	chr11:116831646:T:C	116831646	1.96476e-06
																							11	chr11:116982890:G:A	116982890	0.000153345
																							11	chr11:117093721:T:C	117093721	0.000412924
																							11	chr11:117151560:A:G	117151560	0.000171929
																							11	chr11:118697172:T:C	118697172	0.000471998
																							11	chr11:118706288:C:T	118706288	0.000122962
																							11	chr11:119089022:C:T	119089022	0.000211043
																							11	chr11:119294419:C:T	119294419	1.19955e-05
																							11	chr11:122073976:G:A	122073976	0.000102299
																							11	chr11:123743325:A:G	123743325	3.53273e-05
																							11	chr11:124800173:G:A	124800173	9.96162e-05
																							11	chr11:128652901:A:G	128652901	2.72929e-05
																							11	chr11:128719577:C:T	128719577	5.49819e-06
																							11	chr11:128727151:A:G	128727151	0.000193143
																							11	chr11:130762916:A:C	130762916	0.000171656
																							12	chr12:1832189:T:C	1832189	0.000173924
																							12	chr12:11603458:C:T	11603458	0.000240763
																							12	chr12:11604809:G:A	11604809	1.84064e-05
																							12	chr12:11898119:C:A	11898119	0.000158643
																							12	chr12:12683154:C:T	12683154	0.000204857
																							12	chr12:12698635:C:T	12698635	6.7613e-05
																							12	chr12:12711455:A:G	12711455	0.000388258
																							12	chr12:12721983:C:A	12721983	0.000402559
																							12	chr12:12724992:C:A	12724992	6.63468e-06
																							12	chr12:13736639:C:A	13736639	0.000187137
																							12	chr12:15676549:C:A	15676549	0.000248308
																							12	chr12:24548858:T:C	24548858	0.000215278
																							12	chr12:24612562:C:A	24612562	2.47303e-06
																							12	chr12:24640887:C:T	24640887	0.000419769
																							12	chr12:24646012:A:C	24646012	2.4467e-05
																							12	chr12:26242073:C:A	26242073	0.000147577
																							12	chr12:26437841:G:A	26437841	1.75574e-06
																							12	chr12:48605432:A:G	48605432	0.000167591
																							12	chr12:50159214:A:G	50159214	0.000176689
																							12	chr12:53056216:C:T	53056216	0.000455774
																							12	chr12:54138553:G:A	54138553	6.88525e-05
																							12	chr12:54198610:G:A	54198610	1.42544e-06
																							12	chr12:54199621:A:G	54199621	0.000188235
																							12	chr12:54203015:G:A	54203015	2.7057e-06
																							12	chr12:54215748:C:T	54215748	0.000123874
																							12	chr12:54257687:A:G	54257687	1.94102e-09
																							12	chr12:54274687:T:C	54274687	3.90832e-09
																							12	chr12:54304624:G:A	54304624	3.70937e-14
																							12	chr12:54359401:C:T	54359401	2.4572e-07
																							12	chr12:54372001:G:A	54372001	8.86217e-05
																							12	chr12:57099213:G:A	57099213	0.00031566
																							12	chr12:62905315:G:A	62905315	0.000391516
																							12	chr12:71626597:C:A	71626597	2.31042e-05
																							12	chr12:71691495:G:A	71691495	0.000131929
																							12	chr12:76195942:C:T	76195942	0.000371569
																							12	chr12:79855276:C:A	79855276	0.000357791
																							12	chr12:81875278:T:C	81875278	0.000214205
																							12	chr12:83956038:G:A	83956038	0.000171977
																							12	chr12:88329019:T:C	88329019	0.0001935
																							12	chr12:88467905:G:A	88467905	3.49816e-06
																							12	chr12:88664770:A:G	88664770	0.000125427
																							12	chr12:99544113:A:G	99544113	0.000133361
																							12	chr12:101909202:A:G	101909202	0.000154383
																							12	chr12:106811975:A:G	106811975	0.000446591
																							12	chr12:107985762:A:G	107985762	0.000152605
																							12	chr12:107989594:A:G	107989594	0.000139319
																							12	chr12:108027442:A:G	108027442	3.19816e-05
																							12	chr12:109551053:C:T	109551053	9.49139e-05
																							12	chr12:110658957:A:G	110658957	0.000398593
																							12	chr12:110927520:A:G	110927520	3.86456e-05
																							12	chr12:111287381:C:A	111287381	0.000409525
																							12	chr12:111424771:C:T	111424771	1.13763e-05
																							12	chr12:111446804:T:C	111446804	5.10552e-08
																							12	chr12:114213707:C:A	114213707	5.85585e-05
																							12	chr12:115026034:C:T	115026034	0.000150914
																							12	chr12:117083148:C:T	117083148	0.000478542
																							12	chr12:117102089:G:A	117102089	0.000368358
																							12	chr12:119416909:C:T	119416909	3.83778e-05
																							12	chr12:119418596:A:G	119418596	3.94894e-07
																							12	chr12:120374781:T:C	120374781	0.000338626
																							12	chr12:120380070:T:C	120380070	0.000164369
																							12	chr12:120403835:G:A	120403835	1.1769e-05
																							12	chr12:120423801:T:C	120423801	2.86022e-05
																							12	chr12:120425681:G:A	120425681	1.15441e-05
																							12	chr12:120426659:C:A	120426659	0.00015439
																							12	chr12:120455772:G:A	120455772	1.57877e-08
																							12	chr12:120464476:T:C	120464476	1.59232e-09
																							12	chr12:120468559:G:A	120468559	0.000237881
																							12	chr12:120497175:G:A	120497175	6.89065e-08
																							12	chr12:120590595:T:C	120590595	3.6557e-10
																							12	chr12:120967485:G:A	120967485	0.000165166
																							12	chr12:122368650:G:A	122368650	3.34626e-05
																							12	chr12:122459433:T:C	122459433	4.00267e-09
																							12	chr12:122472295:A:C	122472295	4.28006e-07
																							12	chr12:122479003:C:T	122479003	1.7297e-07
																							12	chr12:122496512:C:T	122496512	0.000226464
																							12	chr12:122844554:A:G	122844554	0.000271744
																							12	chr12:123169045:C:A	123169045	7.94877e-05
																							12	chr12:123197534:G:A	123197534	3.0251e-08
																							12	chr12:123307102:T:C	123307102	9.31794e-07
																							12	chr12:123332930:C:A	123332930	0.000397155
																							12	chr12:123399523:A:G	123399523	3.42176e-06
																							12	chr12:123444119:A:C	123444119	0.000202512
																							12	chr12:130354442:C:T	130354442	2.25372e-06
																							12	chr12:132469613:G:A	132469613	9.21446e-05
																							12	chr12:132470258:T:G	132470258	0.000235142
																							12	chr12:132479205:G:A	132479205	1.90924e-06
																							12	chr12:133129214:A:G	133129214	0.000262132
																							12	chr12:133242110:G:T	133242110	0.000481172
																							13	chr13:25214448:T:C	25214448	0.000231611
																							13	chr13:28352377:C:T	28352377	0.000450391
																							13	chr13:28355748:C:A	28355748	0.000214976
																							13	chr13:30127122:C:T	30127122	0.000433551
																							13	chr13:30139363:G:A	30139363	0.000245833
																							13	chr13:31252400:T:C	31252400	8.98918e-05
																							13	chr13:40534189:C:T	40534189	0.000359244
																							13	chr13:40638088:T:C	40638088	0.000152781
																							13	chr13:40984223:C:T	40984223	8.72128e-05
																							13	chr13:41133574:G:A	41133574	0.000413819
																							13	chr13:41155092:G:T	41155092	2.49391e-07
																							13	chr13:41193202:A:G	41193202	6.79798e-09
																							13	chr13:43447790:A:G	43447790	0.000187021
																							13	chr13:44354265:T:C	44354265	0.000148857
																							13	chr13:44396840:G:A	44396840	4.68997e-07
																							13	chr13:44406014:G:A	44406014	2.74834e-05
																							13	chr13:44466762:C:T	44466762	0.000381452
																							13	chr13:50950890:A:G	50950890	0.000183506
																							13	chr13:70639015:T:C	70639015	0.000113616
																							13	chr13:71779808:C:T	71779808	0.00023931
																							13	chr13:72816309:A:G	72816309	3.65435e-05
																							13	chr13:73046379:G:A	73046379	0.000158979
																							13	chr13:73052414:T:C	73052414	0.000121331
																							13	chr13:73083868:C:A	73083868	0.000193072
																							13	chr13:76849425:A:G	76849425	9.2948e-05
																							13	chr13:79411901:A:C	79411901	0.000178686
																							13	chr13:82273476:C:T	82273476	0.000244732
																							13	chr13:91373639:T:G	91373639	0.000176133
																							13	chr13:96331923:G:A	96331923	0.000393478
																							13	chr13:96421723:C:T	96421723	0.000345764
																							13	chr13:101528387:T:C	101528387	5.93663e-05
																							13	chr13:103453423:A:G	103453423	0.000141821
																							13	chr13:103722538:A:C	103722538	0.000448818
																							13	chr13:108187331:T:C	108187331	0.000173656
																							13	chr13:108795664:A:G	108795664	0.000346929
																							13	chr13:109147693:G:T	109147693	0.000195169
																							13	chr13:109847020:C:T	109847020	5.66644e-07
																							13	chr13:109860171:T:C	109860171	2.34774e-05
																							13	chr13:109911240:T:C	109911240	0.000406883
																							13	chr13:110412179:T:C	110412179	0.000380102
																							13	chr13:110422834:T:C	110422834	0.000314775
																							13	chr13:113954020:G:T	113954020	0.000276013
																							13	chr13:114078331:T:C	114078331	0.000226246
																							14	chr14:21456048:A:G	21456048	5.00334e-08
																							14	chr14:21463040:C:T	21463040	2.8372e-05
																							14	chr14:21513124:G:A	21513124	0.000279441
																							14	chr14:21514201:A:G	21514201	1.37411e-07
																							14	chr14:21514477:T:C	21514477	8.17297e-06
																							14	chr14:24286983:G:A	24286983	0.000391048
																							14	chr14:24409279:G:A	24409279	0.000418437
																							14	chr14:24410831:A:G	24410831	0.000141267
																							14	chr14:25527519:G:A	25527519	0.000122011
																							14	chr14:26006004:G:A	26006004	0.000421998
																							14	chr14:38718930:T:C	38718930	0.000122665
																							14	chr14:39100588:T:C	39100588	0.000428726
																							14	chr14:47859891:C:T	47859891	0.000470295
																							14	chr14:50376137:A:G	50376137	0.00048126
																							14	chr14:55445945:C:A	55445945	9.2668e-05
																							14	chr14:55467055:A:C	55467055	5.03431e-05
																							14	chr14:55908908:C:T	55908908	0.000379743
																							14	chr14:57025476:A:G	57025476	1.04928e-05
																							14	chr14:57220178:A:C	57220178	0.000263409
																							14	chr14:58113592:G:A	58113592	0.000214753
																							14	chr14:63791655:A:C	63791655	2.02484e-05
																							14	chr14:64061379:C:T	64061379	1.70907e-06
																							14	chr14:64076612:A:C	64076612	7.13461e-05
																							14	chr14:64150553:T:G	64150553	0.0001184
																							14	chr14:64208263:T:C	64208263	0.0001128
																							14	chr14:64219112:T:G	64219112	2.54472e-06
																							14	chr14:64352051:G:A	64352051	2.3383e-05
																							14	chr14:64409827:G:T	64409827	2.40331e-05
																							14	chr14:64479792:T:C	64479792	9.46259e-06
																							14	chr14:64561153:C:T	64561153	1.00679e-10
																							14	chr14:64653280:G:A	64653280	6.80628e-05
																							14	chr14:64668868:T:C	64668868	3.36008e-05
																							14	chr14:64673708:A:G	64673708	0.000116287
																							14	chr14:64883088:C:A	64883088	9.32868e-05
																							14	chr14:64965884:G:A	64965884	0.000102868
																							14	chr14:64967370:C:T	64967370	4.55806e-07
																							14	chr14:64998322:G:A	64998322	2.48548e-06
																							14	chr14:65020976:T:C	65020976	7.41054e-05
																							14	chr14:65033038:C:T	65033038	6.06038e-07
																							14	chr14:65076384:C:T	65076384	2.13599e-14
																							14	chr14:65152700:T:G	65152700	3.86616e-06
																							14	chr14:65155481:G:A	65155481	1.5799e-06
																							14	chr14:68829936:T:C	68829936	0.000480718
																							14	chr14:68843795:C:T	68843795	4.41154e-05
																							14	chr14:72754678:G:A	72754678	0.000162716
																							14	chr14:72773778:A:G	72773778	0.000137965
																							14	chr14:72780070:G:A	72780070	4.29428e-05
																							14	chr14:72802354:T:G	72802354	0.0002326
																							14	chr14:72810391:T:C	72810391	1.82054e-05
																							14	chr14:72815774:G:A	72815774	1.18176e-06
																							14	chr14:72831033:C:T	72831033	7.18936e-07
																							14	chr14:72835378:G:T	72835378	2.97495e-07
																							14	chr14:72875199:G:T	72875199	0.000190933
																							14	chr14:72881422:G:A	72881422	4.78619e-06
																							14	chr14:72888423:T:C	72888423	0.000443435
																							14	chr14:72905361:T:G	72905361	2.08819e-05
																							14	chr14:72914812:A:G	72914812	1.21473e-10
																							14	chr14:72921019:G:A	72921019	8.24917e-09
																							14	chr14:72947608:A:G	72947608	7.47997e-13
																							14	chr14:72972651:C:T	72972651	1.24997e-11
																							14	chr14:72977298:C:T	72977298	0.000420455
																							14	chr14:72982625:G:A	72982625	1.80443e-06
																							14	chr14:72996771:G:A	72996771	7.48686e-16
																							14	chr14:73006965:A:G	73006965	2.98965e-07
																							14	chr14:73057190:A:G	73057190	3.81566e-06
																							14	chr14:73139124:G:A	73139124	0.000250063
																							14	chr14:73150808:G:A	73150808	2.74157e-18
																							14	chr14:73165962:G:A	73165962	1.0755e-10
																							14	chr14:73250725:A:C	73250725	1.83836e-08
																							14	chr14:73262249:G:A	73262249	0.000260303
																							14	chr14:73266702:A:G	73266702	1.50893e-05
																							14	chr14:73306478:G:A	73306478	3.37707e-05
																							14	chr14:73313762:C:T	73313762	6.53221e-05
																							14	chr14:73487759:C:A	73487759	6.16453e-06
																							14	chr14:73514865:G:A	73514865	0.000314362
																							14	chr14:73593423:T:C	73593423	4.02244e-05
																							14	chr14:73633447:C:T	73633447	0.000267572
																							14	chr14:73644960:C:T	73644960	6.00828e-05
																							14	chr14:78421201:T:C	78421201	0.000157714
																							14	chr14:91336763:G:A	91336763	0.000423029
																							14	chr14:91373745:G:A	91373745	4.82959e-06
																							14	chr14:91410828:T:C	91410828	7.09741e-08
																							14	chr14:91417155:G:A	91417155	2.50542e-07
																							14	chr14:91469560:T:C	91469560	2.5293e-05
																							14	chr14:91529390:T:C	91529390	0.000456815
																							14	chr14:91557732:T:C	91557732	5.35673e-08
																							14	chr14:91570808:G:A	91570808	0.000114757
																							14	chr14:91575764:G:A	91575764	0.000118277
																							14	chr14:91584269:A:G	91584269	6.71444e-10
																							14	chr14:91607486:T:C	91607486	9.44148e-05
																							14	chr14:95666158:A:C	95666158	0.000113376
																							14	chr14:95686163:C:T	95686163	0.000184629
																							14	chr14:95702345:G:A	95702345	5.4901e-07
																							14	chr14:95714358:G:T	95714358	1.14267e-10
																							14	chr14:95758887:C:T	95758887	2.68454e-06
																							14	chr14:96531211:C:T	96531211	3.59642e-05
																							14	chr14:96593508:G:A	96593508	0.000397732
																							14	chr14:101253819:A:C	101253819	0.000222326
																							14	chr14:103903597:C:T	103903597	0.000306796
																							14	chr14:104081311:A:G	104081311	0.000164029
																							15	chr15:26434083:G:A	26434083	0.00024124
																							15	chr15:26567990:C:T	26567990	0.000448766
																							15	chr15:34240519:A:C	34240519	0.000228413
																							15	chr15:34351945:A:G	34351945	0.000145027
																							15	chr15:38052157:C:T	38052157	0.000399328
																							15	chr15:38108651:A:G	38108651	0.000367815
																							15	chr15:41516082:C:T	41516082	1.68089e-05
																							15	chr15:41523451:A:G	41523451	0.000402143
																							15	chr15:41527085:G:A	41527085	3.25289e-05
																							15	chr15:41595722:T:G	41595722	0.000313033
																							15	chr15:41596720:A:G	41596720	3.10242e-06
																							15	chr15:41615707:A:C	41615707	3.17205e-09
																							15	chr15:41617691:G:A	41617691	6.83912e-15
																							15	chr15:41619607:C:T	41619607	1.30569e-05
																							15	chr15:41623555:A:C	41623555	1.53826e-10
																							15	chr15:41822821:C:T	41822821	1.46781e-06
																							15	chr15:41830934:T:C	41830934	6.20698e-08
																							15	chr15:41851053:G:A	41851053	6.71846e-06
																							15	chr15:41865518:A:G	41865518	7.16985e-05
																							15	chr15:41873236:G:A	41873236	0.000118438
																							15	chr15:41897998:C:T	41897998	0.000362335
																							15	chr15:42138673:G:A	42138673	0.000191752
																							15	chr15:42139660:T:C	42139660	3.71535e-05
																							15	chr15:47274015:G:T	47274015	2.08843e-05
																							15	chr15:47563236:A:G	47563236	0.000447281
																							15	chr15:47710503:T:C	47710503	0.000412914
																							15	chr15:47776908:A:G	47776908	7.34852e-05
																							15	chr15:48967337:G:A	48967337	0.00010316
																							15	chr15:49887174:A:G	49887174	0.000301273
																							15	chr15:49930250:A:G	49930250	1.49005e-11
																							15	chr15:49936279:C:T	49936279	2.07778e-07
																							15	chr15:49958156:G:A	49958156	2.2362e-09
																							15	chr15:49969835:A:G	49969835	1.78817e-05
																							15	chr15:49981473:C:A	49981473	3.98722e-05
																							15	chr15:49982444:T:G	49982444	0.000463917
																							15	chr15:50014386:A:C	50014386	4.1441e-05
																							15	chr15:50052316:C:T	50052316	2.6965e-06
																							15	chr15:50065546:G:T	50065546	7.04044e-25
																							15	chr15:50068641:T:G	50068641	3.27265e-11
																							15	chr15:50072644:T:C	50072644	1.02778e-13
																							15	chr15:50081168:A:G	50081168	1.46521e-16
																							15	chr15:50090856:G:A	50090856	2.31958e-08
																							15	chr15:50104932:G:A	50104932	1.76405e-05
																							15	chr15:50107475:T:C	50107475	2.24978e-08
																							15	chr15:50116159:C:T	50116159	7.33669e-06
																							15	chr15:50117241:C:T	50117241	8.32185e-10
																							15	chr15:50119643:C:T	50119643	8.23797e-06
																							15	chr15:50124440:A:C	50124440	6.09256e-17
																							15	chr15:50138474:C:T	50138474	2.19195e-07
																							15	chr15:50145205:G:A	50145205	1.04554e-09
																							15	chr15:50150099:C:T	50150099	0.000107038
																							15	chr15:50156386:T:C	50156386	0.000183696
																							15	chr15:50183225:C:T	50183225	5.46638e-06
																							15	chr15:50204045:C:T	50204045	0.00040678
																							15	chr15:50208787:G:A	50208787	7.22254e-09
																							15	chr15:50213519:C:T	50213519	0.000179073
																							15	chr15:50388599:A:G	50388599	8.52315e-05
																							15	chr15:55651344:A:G	55651344	0.000370945
																							15	chr15:55722538:T:C	55722538	2.51264e-06
																							15	chr15:55744805:C:A	55744805	4.99494e-06
																							15	chr15:56083497:C:T	56083497	0.000272245
																							15	chr15:56324672:G:A	56324672	0.000420688
																							15	chr15:56398655:G:A	56398655	0.000322768
																							15	chr15:56483187:A:G	56483187	1.33629e-05
																							15	chr15:58279783:G:A	58279783	1.60269e-05
																							15	chr15:60894921:T:C	60894921	0.000126762
																							15	chr15:65023199:A:C	65023199	0.000191064
																							15	chr15:65043525:T:G	65043525	0.000122304
																							15	chr15:73812719:A:C	73812719	0.000134239
																							15	chr15:73846481:T:C	73846481	6.81585e-06
																							15	chr15:73990002:C:T	73990002	0.00044266
																							15	chr15:73998652:G:T	73998652	2.3431e-05
																							15	chr15:74041072:G:A	74041072	0.000307461
																							15	chr15:74053680:T:C	74053680	6.32587e-06
																							15	chr15:78459619:C:T	78459619	0.000213398
																							15	chr15:78469971:A:G	78469971	0.000290911
																							15	chr15:82529814:T:C	82529814	7.12295e-05
																							15	chr15:90855370:C:T	90855370	0.000272258
																							15	chr15:99259269:C:T	99259269	0.000155966
																							15	chr15:99750857:G:A	99750857	0.000472563
																							15	chr15:99776306:A:G	99776306	0.000325387
																							15	chr15:99785058:G:A	99785058	0.000348706
																							16	chr16:47610:G:A	47610	0.00010881
																							16	chr16:48678:T:G	48678	0.000395194
																							16	chr16:789084:A:C	789084	0.000439491
																							16	chr16:3600428:C:T	3600428	2.40182e-07
																							16	chr16:3679713:G:A	3679713	0.000128195
																							16	chr16:4890022:T:C	4890022	0.000423087
																							16	chr16:4898387:T:C	4898387	0.000102209
																							16	chr16:8894278:C:A	8894278	1.58716e-06
																							16	chr16:8906146:G:A	8906146	8.49161e-08
																							16	chr16:8956474:C:A	8956474	8.09692e-07
																							16	chr16:8979203:T:C	8979203	4.8559e-10
																							16	chr16:9007687:G:A	9007687	3.83204e-05
																							16	chr16:9160192:A:C	9160192	0.000163422
																							16	chr16:14434002:C:T	14434002	1.34456e-06
																							16	chr16:14451407:T:C	14451407	0.000421541
																							16	chr16:15162196:C:A	15162196	0.000355517
																							16	chr16:15585875:G:A	15585875	0.000154764
																							16	chr16:17286783:T:C	17286783	0.000441926
																							16	chr16:17309393:A:G	17309393	3.06394e-06
																							16	chr16:23067068:C:T	23067068	8.02879e-05
																							16	chr16:27042871:T:G	27042871	3.11036e-05
																							16	chr16:28330310:C:A	28330310	0.000124606
																							16	chr16:28886131:G:A	28886131	2.1927e-05
																							16	chr16:47685298:G:A	47685298	1.1698e-05
																							16	chr16:48122531:C:T	48122531	6.54681e-05
																							16	chr16:48200641:A:G	48200641	6.00814e-05
																							16	chr16:48218441:C:T	48218441	2.94693e-06
																							16	chr16:48293225:G:A	48293225	2.61469e-07
																							16	chr16:48308847:A:G	48308847	2.83557e-05
																							16	chr16:48416457:A:C	48416457	3.50316e-07
																							16	chr16:49757748:G:A	49757748	8.7583e-05
																							16	chr16:49773811:C:T	49773811	0.000121074
																							16	chr16:49774349:C:T	49774349	7.44766e-05
																							16	chr16:49918865:C:T	49918865	7.35987e-05
																							16	chr16:50006910:G:A	50006910	3.6578e-05
																							16	chr16:50009601:T:C	50009601	0.000219801
																							16	chr16:50054157:C:A	50054157	1.85268e-05
																							16	chr16:50119685:G:A	50119685	0.000429339
																							16	chr16:50126589:C:T	50126589	0.000335374
																							16	chr16:50155018:G:A	50155018	3.99319e-07
																							16	chr16:50207275:G:A	50207275	8.51707e-07
																							16	chr16:50217679:G:A	50217679	1.30398e-09
																							16	chr16:50240540:A:G	50240540	9.04503e-06
																							16	chr16:50243702:G:A	50243702	4.82359e-07
																							16	chr16:50251003:G:A	50251003	4.1168e-05
																							16	chr16:50393750:G:A	50393750	0.000271738
																							16	chr16:50393917:A:C	50393917	0.000270876
																							16	chr16:50405153:C:A	50405153	1.91739e-05
																							16	chr16:50408988:G:A	50408988	1.78748e-06
																							16	chr16:51278927:G:A	51278927	5.72994e-05
																							16	chr16:53504245:A:G	53504245	1.65211e-05
																							16	chr16:57667688:G:A	57667688	0.000322493
																							16	chr16:64267841:G:T	64267841	3.48747e-05
																							16	chr16:64378223:T:C	64378223	0.000157921
																							16	chr16:67621230:T:C	67621230	0.000274536
																							16	chr16:68289751:G:A	68289751	5.62406e-05
																							16	chr16:69094150:G:A	69094150	2.18263e-05
																							16	chr16:69157596:T:C	69157596	2.0423e-07
																							16	chr16:69317897:A:G	69317897	5.68238e-07
																							16	chr16:69375920:T:C	69375920	9.66941e-07
																							16	chr16:69389213:A:G	69389213	2.24957e-15
																							16	chr16:69479932:T:C	69479932	1.42102e-07
																							16	chr16:69511610:G:A	69511610	1.39933e-05
																							16	chr16:69538989:C:T	69538989	4.61711e-05
																							16	chr16:69687512:G:A	69687512	1.08916e-05
																							16	chr16:69884062:T:C	69884062	5.12201e-05
																							16	chr16:69934989:G:A	69934989	1.09436e-05
																							16	chr16:69971130:C:T	69971130	8.49943e-10
																							16	chr16:70083285:G:A	70083285	0.000181907
																							16	chr16:70353695:G:A	70353695	6.55073e-05
																							16	chr16:70393722:G:T	70393722	5.2808e-13
																							16	chr16:70569317:T:C	70569317	3.14956e-07
																							16	chr16:71366228:G:A	71366228	0.000156221
																							16	chr16:71424678:A:G	71424678	0.000125548
																							16	chr16:71427101:A:G	71427101	5.04359e-06
																							16	chr16:72323065:T:C	72323065	0.000398749
																							16	chr16:72883702:G:A	72883702	0.000276605
																							16	chr16:72980696:A:C	72980696	3.46641e-06
																							16	chr16:73162519:T:C	73162519	0.000397823
																							16	chr16:73168976:A:C	73168976	7.28685e-05
																							16	chr16:73192447:C:T	73192447	0.000478057
																							16	chr16:74123016:T:C	74123016	0.000405798
																							16	chr16:74180389:A:G	74180389	9.70957e-13
																							16	chr16:74248650:A:C	74248650	0.000308028
																							16	chr16:74270966:A:G	74270966	1.2008e-08
																							16	chr16:74329836:T:C	74329836	5.98164e-10
																							16	chr16:74431855:T:C	74431855	3.85523e-05
																							16	chr16:74441292:A:G	74441292	1.6878e-08
																							16	chr16:74442117:C:T	74442117	2.07396e-14
																							16	chr16:74445927:G:A	74445927	6.73225e-05
																							16	chr16:74492751:G:A	74492751	4.71205e-09
																							16	chr16:74531334:T:C	74531334	5.77231e-07
																							16	chr16:74553404:T:G	74553404	0.000353094
																							16	chr16:74554146:T:C	74554146	1.64475e-11
																							16	chr16:74555294:G:A	74555294	2.95304e-06
																							16	chr16:74558585:T:C	74558585	3.76444e-12
																							16	chr16:74591167:C:A	74591167	1.16099e-06
																							16	chr16:74621754:C:T	74621754	8.66164e-21
																							16	chr16:74648854:G:A	74648854	6.90319e-10
																							16	chr16:74649839:T:C	74649839	1.29867e-18
																							16	chr16:74678066:T:C	74678066	1.94608e-06
																							16	chr16:74680751:C:T	74680751	1.1963e-10
																							16	chr16:74699907:G:A	74699907	3.27695e-05
																							16	chr16:74702222:G:A	74702222	3.41044e-05
																							16	chr16:74703563:T:C	74703563	7.32875e-07
																							16	chr16:74717383:A:G	74717383	5.20763e-06
																							16	chr16:74737469:G:A	74737469	1.27213e-07
																							16	chr16:74751286:G:A	74751286	6.86626e-05
																							16	chr16:74753534:G:A	74753534	6.4214e-05
																							16	chr16:74771770:G:A	74771770	3.79097e-07
																							16	chr16:74776364:C:T	74776364	1.76714e-05
																							16	chr16:74784883:G:A	74784883	2.71581e-11
																							16	chr16:74795152:A:G	74795152	6.071e-05
																							16	chr16:74841738:A:C	74841738	0.000161648
																							16	chr16:74958021:C:T	74958021	5.84117e-05
[truncated: 498 more rows]

## Sheet: Table S6
Table S6: VEP Distinct Variants and # Carriers
	Distinct variants with total carriers
	Gene	ID	N
	ACD	16:67657644:T:A	1
	ACD	16:67657649:A:G	14
	ACD	16:67657650:A:G	2
	ACD	16:67657673:TG:T	1
	ACD	16:67657702:C:T	1
	ACD	16:67657703:T:C	2
	ACD	16:67657763:T:TGACA	1
	ACD	16:67657764:G:T	1
	ACD	16:67657798:G:C	5
	ACD	16:67657813:T:C	3
	ACD	16:67657814:A:G	6
	ACD	16:67657838:G:C	2
	ACD	16:67657846:G:A	14
	ACD	16:67657855:T:C	1
	ACD	16:67657872:C:G	1
	ACD	16:67657987:C:T	1
	ACD	16:67658088:AG:A	1
	ACD	16:67658117:G:A	1
	ACD	16:67658230:G:A	50
	ACD	16:67658285:C:T	1
	ACD	16:67658292:CAGGG:C	1
	ACD	16:67658298:AGGCAGAAG:A	1
	ACD	16:67658621:CTG:C	1
	ACD	16:67658625:T:TG	1
	ACD	16:67658734:C:CA	1
	ACD	16:67658734:CAG:C	4
	ACD	16:67658752:A:G	21
	ACD	16:67658762:G:A	9
	ACD	16:67658820:TG:T	4
	ACD	16:67658926:A:G	4
	ACD	16:67658942:G:A	16
	ACD	16:67658963:CAG:C	34
	ACD	16:67658998:C:A	1
	ACD	16:67659027:CT:C	6
	ACD	16:67659036:CT:C	2
	ACD	16:67659038:G:A	1
	ACD	16:67659065:G:A	1
	ACD	16:67659081:T:G	5
	ACD	16:67659252:G:T	7
	ACD	16:67659263:C:T	4
	ACD	16:67659374:C:T	4
	ACD	16:67659400:G:A	1
	ACD	16:67659412:C:G	1
	ACD	16:67659536:C:G	4
	ACD	16:67659536:C:T	1
	ACD	16:67659542:AG:A	1
	ACD	16:67659565:C:A	2
	ACD	16:67659722:G:A	12
	ACD	16:67659737:A:G	2
	ACD	16:67659785:CCTT:C	7
	ACD	16:67659901:A:G	1
	ACD	16:67659903:C:A	2
	ACD	16:67659951:TG:T	1
	ACD	16:67659992:CG:C	4
	ACD	16:67660037:C:T	2
	ACD	16:67660038:T:C	6
	ACD	16:67660047:T:A	1
	ACD	16:67660121:C:T	1
	ACD	16:67660133:G:T	1
	ACD	16:67660136:C:G	1
	ACD	16:67660184:T:A	2
	ACD	16:67660185:C:T	17
	ACD	16:67660186:C:T	1
	ACD	16:67660189:G:A	1
	ACD	16:67660190:G:A	1
	ACD	16:67660195:AG:A	4
	DKC1	23:154764904:AT:A	3
	DKC1	23:154765520:T:C	19
	DKC1	23:154766284:G:A	1
	DKC1	23:154767289:C:T	1
	DKC1	23:154774691:G:A	1
	RTEL1	20:63659405:G:A	10
	RTEL1	20:63659443:C:T	2
	RTEL1	20:63659447:C:A	4
	RTEL1	20:63659463:C:T	2
	RTEL1	20:63659466:C:T	1
	RTEL1	20:63659476:T:C	1
	RTEL1	20:63661314:T:C	1
	RTEL1	20:63661322:C:G	5
	RTEL1	20:63661326:C:T	3
	RTEL1	20:63661332:C:T	1
	RTEL1	20:63661341:C:T	3
	RTEL1	20:63661359:C:T	2
	RTEL1	20:63661365:T:G	1
	RTEL1	20:63661370:T:A	1
	RTEL1	20:63661371:G:A	1
	RTEL1	20:63661380:A:C	1
	RTEL1	20:63661385:C:T	2
	RTEL1	20:63661438:C:A	1
	RTEL1	20:63661450:C:CT	1
	RTEL1	20:63661850:CT:C	1
	RTEL1	20:63661867:C:T	1
	RTEL1	20:63661883:C:T	2
	RTEL1	20:63661888:A:T	1
	RTEL1	20:63661892:C:T	2
	RTEL1	20:63661908:AC:A	2
	RTEL1	20:63661910:A:G	3
	RTEL1	20:63661921:G:A	1
	RTEL1	20:63661922:A:C	1
	RTEL1	20:63661934:C:T	1
	RTEL1	20:63662395:G:C	1
	RTEL1	20:63662410:C:CG	3
	RTEL1	20:63662448:C:T	72
	RTEL1	20:63662472:A:C	5
	RTEL1	20:63662498:G:A	1
	RTEL1	20:63662520:C:T	31
	RTEL1	20:63662559:G:C	4
	RTEL1	20:63662560:T:C	1
	RTEL1	20:63662566:G:A	3
	RTEL1	20:63662571:C:T	3
	RTEL1	20:63662575:A:G	1
	RTEL1	20:63662590:A:G	1
	RTEL1	20:63662607:CAA:C	5
	RTEL1	20:63662619:C:G	1
	RTEL1	20:63662841:C:T	6
	RTEL1	20:63662842:G:C	1
	RTEL1	20:63662842:G:T	22
	RTEL1	20:63662849:G:C	1
	RTEL1	20:63662850:G:A	38
	RTEL1	20:63662872:T:C	1
	RTEL1	20:63662876:C:A	2
	RTEL1	20:63662890:G:A	5
	RTEL1	20:63666003:GA:G	2
	RTEL1	20:63666053:C:G	1
	RTEL1	20:63666065:C:CGGAA	2
	RTEL1	20:63666066:G:A	1
	RTEL1	20:63666080:G:A	1
	RTEL1	20:63666081:T:G	2
	RTEL1	20:63667489:C:T	5
	RTEL1	20:63667491:C:T	16
	RTEL1	20:63667492:G:A	32
	RTEL1	20:63667522:T:G	7
	RTEL1	20:63667528:C:A	1
	RTEL1	20:63667528:C:T	7
	RTEL1	20:63667531:A:C	2
	RTEL1	20:63667541:G:C	1
	RTEL1	20:63667546:A:C	1
	RTEL1	20:63667546:A:T	2
	RTEL1	20:63667547:T:A	8
	RTEL1	20:63667554:G:A	1
	RTEL1	20:63672560:G:A	6
	RTEL1	20:63672560:G:T	8
	RTEL1	20:63672586:G:A	2
	RTEL1	20:63672605:A:G	2
	RTEL1	20:63672616:A:G	1
	RTEL1	20:63673937:TAGG:T	5
	RTEL1	20:63673938:A:G	1
	RTEL1	20:63673944:A:T	1
	RTEL1	20:63673945:G:C	1
	RTEL1	20:63674045:C:T	1
	RTEL1	20:63674070:TC:T	3
	RTEL1	20:63678144:G:C	1
	RTEL1	20:63678338:G:C	2
	RTEL1	20:63678347:G:T	3
	RTEL1	20:63679894:C:CA	1
	RTEL1	20:63679929:T:TC	1
	RTEL1	20:63679947:G:A	1
	RTEL1	20:63680690:G:A	1
	RTEL1	20:63682659:G:A	2
	RTEL1	20:63682659:G:T	4
	RTEL1	20:63685574:C:CT	1
	RTEL1	20:63685586:C:T	1
	RTEL1	20:63685789:A:C	4
	RTEL1	20:63685791:G:A	1
	RTEL1	20:63685791:G:T	2
	RTEL1	20:63685847:G:C	1
	RTEL1	20:63685847:G:T	9
	RTEL1	20:63687636:A:C	1
	RTEL1	20:63687637:G:A	2
	RTEL1	20:63687722:C:G	2
	RTEL1	20:63687726:C:A	1
	RTEL1	20:63687726:C:G	1
	RTEL1	20:63687727:G:A	1
	RTEL1	20:63687731:C:T	4
	RTEL1	20:63687740:C:T	3
	RTEL1	20:63687765:G:T	9
	RTEL1	20:63687771:G:T	1
	RTEL1	20:63687936:G:A	8
	RTEL1	20:63687991:G:T	1
	RTEL1	20:63688002:T:G	1
	RTEL1	20:63688016:G:C	1
	RTEL1	20:63688038:C:A	3
	RTEL1	20:63688042:T:A	6
	RTEL1	20:63688049:C:T	17
	RTEL1	20:63688050:G:A	1
	RTEL1	20:63688301:G:A	15
	RTEL1	20:63688320:GC:G	1
	RTEL1	20:63688322:C:T	1
	RTEL1	20:63688334:T:C	1
	RTEL1	20:63688339:T:A	1
	RTEL1	20:63688348:T:A	1
	RTEL1	20:63688349:C:A	1
	RTEL1	20:63688352:A:G	2
	RTEL1	20:63688361:T:C	2
	RTEL1	20:63688370:G:A	1
	RTEL1	20:63688382:G:C	1
	RTEL1	20:63688383:G:A	1
	RTEL1	20:63688526:A:G	1
	RTEL1	20:63688527:G:A	1
	RTEL1	20:63688552:G:A	2
	RTEL1	20:63688588:A:G	3
	RTEL1	20:63689100:G:A	1
	RTEL1	20:63689103:G:A	1
	RTEL1	20:63689121:T:G	1
	RTEL1	20:63689122:G:T	1
	RTEL1	20:63689124:C:T	23
	RTEL1	20:63689125:G:A	16
	RTEL1	20:63689125:G:T	1
	RTEL1	20:63689130:A:C	2
	RTEL1	20:63689508:G:A	3
	RTEL1	20:63689531:GA:G	17
	RTEL1	20:63689534:T:A	1
	RTEL1	20:63689539:G:A	5
	RTEL1	20:63689559:C:T	4
	RTEL1	20:63689563:C:T	3
	RTEL1	20:63689566:A:AC	1
	RTEL1	20:63689572:C:A	8
	RTEL1	20:63689572:C:G	12
	RTEL1	20:63689575:G:C	7
	RTEL1	20:63689580:G:C	1
	RTEL1	20:63689581:A:AC	2
	RTEL1	20:63689587:G:C	2
	RTEL1	20:63689597:CAA:C	1
	RTEL1	20:63689628:C:T	1
	RTEL1	20:63689639:T:TG	6
	RTEL1	20:63689784:C:T	1
	RTEL1	20:63689789:A:G	1
	RTEL1	20:63689790:G:C	1
	RTEL1	20:63689809:CG:C	1
	RTEL1	20:63689813:C:T	3
	RTEL1	20:63689822:C:T	17
	RTEL1	20:63689823:G:A	4
	RTEL1	20:63689826:A:G	1
	RTEL1	20:63689839:C:CT	1
	RTEL1	20:63689853:T:G	1
	RTEL1	20:63689860:C:G	1
	RTEL1	20:63689866:G:T	1
	RTEL1	20:63690116:T:G	1
	RTEL1	20:63690137:A:C	1
	RTEL1	20:63690172:C:T	11
	RTEL1	20:63690191:TC:T	2
	RTEL1	20:63690205:C:T	2
	RTEL1	20:63690211:G:A	1
	RTEL1	20:63690306:GC:G	1
	RTEL1	20:63690424:T:C	1
	RTEL1	20:63690443:T:C	1
	RTEL1	20:63690855:CA:C	1
	RTEL1	20:63690884:CA:C	1
	RTEL1	20:63690901:C:A	2
	RTEL1	20:63690925:C:CG	1
	RTEL1	20:63690949:T:C	1
	RTEL1	20:63691759:CCT:C	1
	RTEL1	20:63691788:C:CA	1
	RTEL1	20:63691799:C:T	4
	RTEL1	20:63692803:A:T	1
	RTEL1	20:63692826:C:T	1
	RTEL1	20:63692847:T:C	9
	RTEL1	20:63692856:G:C	3
	RTEL1	20:63692860:T:A	1
	RTEL1	20:63692874:A:ACTTG	1
	RTEL1	20:63692876:C:CT	1
	RTEL1	20:63692878:AAG:A	1
	RTEL1	20:63692884:AC:A	1
	RTEL1	20:63692888:T:A	1
	RTEL1	20:63692888:T:G	51
	RTEL1	20:63692895:T:C	1
	RTEL1	20:63692896:T:A	1
	RTEL1	20:63692917:A:G	1
	RTEL1	20:63692920:A:AG	3
	RTEL1	20:63692956:T:C	2
	RTEL1	20:63692959:GC:G	2
	RTEL1	20:63692968:T:C	1
	RTEL1	20:63693004:G:T	2
	RTEL1	20:63693145:T:C	2
	RTEL1	20:63693160:C:G	2
	RTEL1	20:63693172:A:G	1
	RTEL1	20:63693175:C:T	2
	RTEL1	20:63693181:T:C	1
	RTEL1	20:63693183:T:A	1
	RTEL1	20:63693187:G:T	7
	RTEL1	20:63693194:G:A	3
	RTEL1	20:63693194:G:C	20
	RTEL1	20:63693199:C:T	2
	RTEL1	20:63693211:C:T	65
	RTEL1	20:63693247:C:T	44
	RTEL1	20:63694374:A:G	33
	RTEL1	20:63694375:G:A	3
	RTEL1	20:63694375:G:T	1
	RTEL1	20:63694396:TG:T	1
	RTEL1	20:63694397:G:T	6
	RTEL1	20:63694419:C:T	2
	RTEL1	20:63694428:G:GA	1
	RTEL1	20:63694448:C:A	7
	RTEL1	20:63694448:C:G	1
	RTEL1	20:63694468:C:CG	1
	RTEL1	20:63694739:A:C	27
	RTEL1	20:63694791:A:T	1
	RTEL1	20:63694819:A:G	1
	RTEL1	20:63694831:C:A	6
	RTEL1	20:63694845:G:T	2
	RTEL1	20:63694863:C:T	2
	RTEL1	20:63694939:C:T	1
	RTEL1	20:63694943:T:TG	1
	RTEL1	20:63694975:G:A	1
	RTEL1	20:63694976:C:T	1
	RTEL1	20:63695068:T:G	1
	RTEL1	20:63695078:T:C	1
	RTEL1	20:63695110:C:T	2
	RTEL1	20:63695223:T:C	1
	RTEL1	20:63695334:C:CA	1
	RTEL1	20:63695383:TAGAC:T	2
	RTEL1	20:63695470:ATC:A	1
	RTEL1	20:63695510:C:T	1
	RTEL1	20:63695539:CCT:C	1
	RTEL1	20:63695551:CTG:C	4
	RTEL1	20:63695551:CTGTG:C	1
	RTEL1	20:63695583:TG:T	1
	RTEL1	20:63695602:TGC:T	1
	RTEL1	20:63695832:C:T	1
	RTEL1	20:63695843:G:A	1
	RTEL1-TNFRSF6B	20:63695855:G:A	1
	RTEL1-TNFRSF6B	20:63695855:G:C	2
	RTEL1-TNFRSF6B	20:63695855:G:T	20
	TERT	5:1253783:A:T	1
	TERT	5:1254413:G:A	1
	TERT	5:1254429:G:C	1
	TERT	5:1255294:C:G	30
	TERT	5:1255316:C:T	1
	TERT	5:1255328:G:C	1
	TERT	5:1255338:T:A	1
	TERT	5:1258604:G:A	2
	TERT	5:1258605:C:T	1
	TERT	5:1260476:G:A	1
	TERT	5:1260499:C:T	8
	TERT	5:1260532:C:G	1
	TERT	5:1260547:GC:G	1
	TERT	5:1260586:G:A	1
	TERT	5:1264453:C:T	2
	TERT	5:1264456:A:G	1
	TERT	5:1264463:G:T	1
	TERT	5:1264531:TCA:T	1
	TERT	5:1264582:G:A	1
	TERT	5:1266479:G:A	1
	TERT	5:1266483:GGGTGA:G	4
	TERT	5:1266503:A:G	1
	TERT	5:1266524:C:T	3
	TERT	5:1266525:G:A	1
	TERT	5:1268521:C:T	3
	TERT	5:1268540:A:C	1
	TERT	5:1268561:G:A	9
	TERT	5:1268576:G:A	1
	TERT	5:1268577:C:T	3
	TERT	5:1271118:C:T	1
	TERT	5:1271124:CCT:C	2
	TERT	5:1271206:T:C	2
	TERT	5:1271206:T:G	1
	TERT	5:1272190:C:T	5
	TERT	5:1272247:G:A	1
	TERT	5:1272255:G:C	1
	TERT	5:1278640:C:T	2
	TERT	5:1278697:A:G	1
	TERT	5:1278754:G:A	2
	TERT	5:1278762:T:C	6
	TERT	5:1278768:A:G	2
	TERT	5:1278775:C:T	6
	TERT	5:1279290:C:A	1
	TERT	5:1279351:C:T	1
	TERT	5:1279419:C:T	1
	TERT	5:1279444:C:G	1
	TERT	5:1279467:C:A	2
	TERT	5:1280213:G:A	1
	TERT	5:1280223:C:T	1
	TERT	5:1280244:G:A	4
	TERT	5:1280334:GCTGT:G	2
	TERT	5:1282428:C:T	1
	TERT	5:1282461:ACT:A	2
	TERT	5:1282468:C:G	1
	TERT	5:1282475:A:G	1
	TERT	5:1282512:A:C	1
	TERT	5:1282516:A:G	1
	TERT	5:1282548:ACT:A	1
	TERT	5:1282551:C:G	4
	TERT	5:1282551:C:T	1
	TERT	5:1282569:CT:C	1
	TERT	5:1293307:C:A	3
	TERT	5:1293414:GT:G	1
	TERT	5:1293447:G:A	2
	TERT	5:1293499:CG:C	7
	TERT	5:1293504:A:C	1
	TERT	5:1293553:G:GGTCT	2
	TERT	5:1293649:A:T	1
	TERT	5:1293675:G:GGGCACTGCGCGTGGTT	1
	TERT	5:1293699:A:G	2
	TERT	5:1293730:A:G	1
	TERT	5:1293868:G:A	1
	TERT	5:1293895:A:G	1
	TERT	5:1293911:G:T	1
	TERT	5:1293962:TG:T	1
	TERT	5:1293970:C:CTG	1
	TERT	5:1293971:C:CCT	1
	TERT	5:1294198:G:A	1
	TERT	5:1294226:ACC:A	2
	TERT	5:1294244:CA:C	1
	TERT	5:1294378:C:T	37
	TERT	5:1294410:AAG:A	3
	TERT	5:1294411:A:C	1
	TERT	5:1294452:C:T	1
	TERT	5:1294471:G:GC	1
	TERT	5:1294583:G:T	1
	TERT	5:1294600:C:G	1
	TERT	5:1294772:T:TGGCGGAAGGAGGGGGCGGCGGGG	1
	TERT	5:1294791:C:CG	1
	TERT	5:1294810:C:G	1
	TERT	5:1294824:C:G	3
	TERT	5:1294850:A:C	2
	TERT	5:1294863:C:G	1
	TINF2	14:24239829:AG:A	2
	TINF2	14:24239860:AG:A	5
	TINF2	14:24239863:G:GGGTA	15
	TINF2	14:24239873:TCA:T	3
	TINF2	14:24239876:CAG:C	1
	TINF2	14:24239925:GA:G	1
	TINF2	14:24240061:CACCTT:C	4
	TINF2	14:24240062:ACCTTT:A	1
	TINF2	14:24240063:C:A	1
	TINF2	14:24240077:TG:T	1
	TINF2	14:24240108:C:G	1
	TINF2	14:24240119:A:T	1
	TINF2	14:24240139:CAG:C	2
	TINF2	14:24240156:C:A	1
	TINF2	14:24240156:CTG:C	7
	TINF2	14:24240261:ACCTGGCTT:A	1
	TINF2	14:24240301:A:AG	1
	TINF2	14:24240301:AG:A	1
	TINF2	14:24240411:CCACT:C	11
	TINF2	14:24240487:TGG:T	9
	TINF2	14:24240495:T:TA	1
	TINF2	14:24240540:CT:C	1
	TINF2	14:24240544:G:T	13
	TINF2	14:24240558:C:A	21
	TINF2	14:24240684:G:A	2
	TINF2	14:24240687:G:A	11
	TINF2	14:24240777:TG:T	1
	TINF2	14:24240831:G:A	1
	TINF2	14:24240854:A:C	1
	TINF2	14:24240854:A:G	1
	TINF2	14:24240857:G:A	5
	TINF2	14:24241019:C:A	1
	TINF2	14:24241036:C:G	2
	TINF2	14:24241077:T:TA	2
	TINF2	14:24241192:C:T	1
	TINF2	14:24241209:G:A	1
	TINF2	14:24241272:T:C	1
	TINF2	14:24241677:G:A	2
	TINF2	14:24241756:C:G	5
	TINF2	14:24241759:C:A	7
	TINF2	14:24241765:A:C	2
	TINF2	14:24241928:AGT:A	2
	TINF2	14:24241929:G:C	3
	TINF2	14:24241939:A:G	1
	TINF2	14:24242006:T:C	1
	TINF2	14:24242159:A:T	1
	TINF2	14:24242218:G:A	1
	TINF2	14:24242272:G:A	4
	TINF2	14:24242274:C:A	1
	TINF2	14:24242274:C:T	1
	TINF2	14:24242293:A:G	1
	TINF2	14:24242296:G:A	1
	TINF2	14:24242300:A:AG	1
	TINF2	14:24242331:A:G	4
	TINF2	14:24242332:T:A	2
	TINF2	14:24242332:T:C	6
	ZCCHC8	12:122473532:G:A	4
	ZCCHC8	12:122473532:G:C	2
	ZCCHC8	12:122473558:A:G	1
	ZCCHC8	12:122473606:G:A	1
	ZCCHC8	12:122473613:T:G	1
	ZCCHC8	12:122473615:C:T	2
	ZCCHC8	12:122473621:G:A	8
	ZCCHC8	12:122473632:CAT:C	1
	ZCCHC8	12:122473728:TG:T	2
	ZCCHC8	12:122473927:AGGTCT:A	6
	ZCCHC8	12:122473933:AG:A	6
	ZCCHC8	12:122474038:C:T	1
	ZCCHC8	12:122474039:A:G	2
	ZCCHC8	12:122474066:C:T	5
	ZCCHC8	12:122474071:A:G	15
	ZCCHC8	12:122474191:C:CG	6
	ZCCHC8	12:122474243:C:A	3
	ZCCHC8	12:122477855:A:G	1
	ZCCHC8	12:122477935:CTT:C	2
	ZCCHC8	12:122478215:G:GTT	3
	ZCCHC8	12:122478219:G:GA	2
	ZCCHC8	12:122478267:G:A	1
	ZCCHC8	12:122478268:G:C	1
	ZCCHC8	12:122478270:A:G	1
	ZCCHC8	12:122478289:A:G	8
	ZCCHC8	12:122480189:C:T	4
	ZCCHC8	12:122480224:C:A	1
	ZCCHC8	12:122480232:G:C	1
	ZCCHC8	12:122480233:T:A	1
	ZCCHC8	12:122480252:CGTAA:C	5
	ZCCHC8	12:122480269:TTC:T	1
	ZCCHC8	12:122481520:A:G	1
	ZCCHC8	12:122481528:C:T	1
	ZCCHC8	12:122481548:G:A	10
	ZCCHC8	12:122481587:T:C	4
	ZCCHC8	12:122481588:AC:A	1
	ZCCHC8	12:122481599:C:T	78
	ZCCHC8	12:122481600:G:A	2
	ZCCHC8	12:122481619:TG:T	1
	ZCCHC8	12:122481660:C:T	1
	ZCCHC8	12:122481948:A:G	2
	ZCCHC8	12:122481958:G:A	2
	ZCCHC8	12:122481964:A:C	7
	ZCCHC8	12:122481972:A:C	1
	ZCCHC8	12:122481973:ATCTT:A	1
	ZCCHC8	12:122481979:C:G	1
	ZCCHC8	12:122481984:A:T	1
	ZCCHC8	12:122481987:T:A	4
	ZCCHC8	12:122481995:G:C	1
	ZCCHC8	12:122482003:G:A	2
	ZCCHC8	12:122482079:A:T	3
	ZCCHC8	12:122482083:C:T	3
	ZCCHC8	12:122482084:G:A	2
	ZCCHC8	12:122482087:G:A	2
	ZCCHC8	12:122482650:C:A	1
	ZCCHC8	12:122482669:C:T	1
	ZCCHC8	12:122482675:T:A	1
	ZCCHC8	12:122482675:T:C	3
	ZCCHC8	12:122482677:G:GAAAC	1
	ZCCHC8	12:122482681:C:G	1
	ZCCHC8	12:122482681:C:T	1
	ZCCHC8	12:122482693:G:C	2
	ZCCHC8	12:122483281:T:G	2
	ZCCHC8	12:122483297:A:T	1
	ZCCHC8	12:122483306:C:A	3
	ZCCHC8	12:122483306:C:T	1
	ZCCHC8	12:122483312:A:G	1
	ZCCHC8	12:122483344:C:A	1
	ZCCHC8	12:122483463:G:A	3
	ZCCHC8	12:122483464:G:T	2
	ZCCHC8	12:122483508:G:A	1
	ZCCHC8	12:122483519:T:A	1
	ZCCHC8	12:122483529:C:T	1
	ZCCHC8	12:122483563:C:A	1
	ZCCHC8	12:122489457:T:G	1
	ZCCHC8	12:122490486:CTT:C	1
	ZCCHC8	12:122490529:A:C	5
	ZCCHC8	12:122490542:A:G	1
	ZCCHC8	12:122492732:C:T	2
	ZCCHC8	12:122492760:T:A	1
	ZCCHC8	12:122498834:G:A	1
	ZCCHC8	12:122498855:G:A	2
	ZCCHC8	12:122498869:T:C	5
	ZCCHC8	12:122500639:T:C	19
	ZCCHC8	12:122500641:T:G	1
	ZCCHC8	12:122500685:CCG:C	1
	ZCCHC8	12:122500750:A:G	1
	ZCCHC8	12:122500783:C:CT	1
	ZCCHC8	12:122500795:A:G	1
	ZCCHC8	12:122500804:A:T	1
	ZCCHC8	12:122500807:G:A	1
	ZCCHC8	12:122500818:C:A	1
