# Supplementary material for: Polygenic modifiers impact penetrance and expressivity in telomere biology disorders
Source: J Clin Invest. 2025 Jun 3;135(16):e191107. doi: 10.1172/JCI191107 (PMC12352891; doi:10.1172/JCI191107)
Supplement: Supporting data values [file jci-135-191107-s009.xlsx]

## Sheet: 2C
Distribution of telomere length PGS in NCI TBD cases compared to the UK Biobank
		group	mean	sd	n	pval
	1	DC_affected$prs	-0.440551	1.04073	92	0.000103741
	2	prs_ukb$prs	-5.82368e-17	1	490541

## Sheet: 2D
Odds ratio of case-control status versus telomere length PGS quintile, NCI TBD cases.
	odds_ratio	ci_lower	ci_upper	n_cases	n_controls
1	2.8189	1.41683	5.60842	31	98096
2	1.90929	0.920514	3.96016	21	98105
3	1.45461	0.675032	3.1345	16	98111
4	1.18185	0.529445	2.63818	13	98113
5	1	NA	NA	11	98116

## Sheet: 2E
Comparison of meta-analysis of telomere length PGS distribution in NCI and DCR cases vs UK Biobank
	Comparison of meta-analysis of telomere length PGS distribution in NCI and DCR cases vs UK Biobank
	group	mean	sd	n	pval
1	all_DC_samples$prs	-0.276561	1.04084	282	1.18156e-05
2	prs_ukb$prs	-5.82368e-17	1	490541

## Sheet: 2F
Comparison of NCI non-TBD IBMFS case telomere length PGS vs UK Biobank
		group	mean	sd	n	pval
	1	all_non_DC_cases$prs	0.0554927	0.913339	117	0.512414
	2	prs_ukb$prs	-5.82368e-17	1	490541

## Sheet: S1A
NCI vs AoU TL PGS
	group	mean	sd	n	pval
1	NCI_AoU_prs_data$prs	-0.370303	0.99602	92	0.000582359
2	aou_prs_data$prs	-8.02849e-17	1	128196

## Sheet: S1B
	A data.frame: 2 × 5
	group	mean	sd	n	pval
	<chr>	<dbl>	<dbl>	<int>	<chr>
	NCI prs	-0.197155	1.03429	190	0.00931985
	UKB prs	-5.82368e-17	1	490541

## Sheet: S1C
OR of TBD combined cohorts
		quantile	odds_ratio	ci_lower	ci_upper	n_cases	n_controls
	1	1	2.13603	1.44541	3.15663	79	98086
	2	2	1.73021	1.15414	2.5938	64	98100
	3	3	1.64904	1.09601	2.48111	61	98104
	4	4	1.10816	0.710472	1.72845	41	98123
	5	5	1	NA	NA	37	98128

## Sheet: S1D
UKB PGS vs known gene TBD PGS vs unknown gene TBD PGS
	group	mean	sd	n	pval_vs_x	pval_vs_known$prs
	prs_ukb$prs	-5.82368e-17	1	490541
	known$prs	-0.219947	0.946889	195	0.00139257
	unknown$prs	-0.403452	1.22215	87	0.00278788	0.2157

## Sheet: S1E
Ancestry Proportions
		dataset_label	Anc_1st	count	proportion
	1	DCR TBD	AFR	3	0.0157895
	2	DCR TBD	AMR	26	0.136842
	3	DCR TBD	EAS	7	0.0368421
	4	DCR TBD	EUR	139	0.731579
	5	DCR TBD	SAS	15	0.0789474
	6	NCI TBD	AFR	1	0.0108696
	7	NCI TBD	AMR	24	0.26087
	8	NCI TBD	EAS	4	0.0434783
	9	NCI TBD	EUR	62	0.673913
	10	NCI TBD	SAS	1	0.0108696
	11	UKB	AFR	9037	0.0184225
	12	UKB	AMR	64846	0.132193
	13	UKB	EAS	2711	0.00552655
	14	UKB	EUR	403505	0.822571
	15	UKB	SAS	10442	0.0212867

## Sheet: S1F
	PGS Predominant Ancestry European vs non-European
		european_only	mean_prs	sd_prs	n	p_value
	1	European	-0.283129	1.03115	201	0.87
	2	Non-European	-0.26026	1.07084	81

[truncated: 19 more sheets: S1G, S1H, 3A, 3B, 3C, 3D, 3E, 3F, S2A, S2B, S2C, S2D, 4B, 4C, S3A, S3B, S3C, S4B, S4C]
